# Supplementary material for: Opposite Effects of Early-Life Competition and Developmental Telomere Attrition on Cognitive Biases in Juvenile European Starlings
Source: PLoS One. 2015 Jul 29;10(7):e0132602. doi: 10.1371/journal.pone.0132602 (PMC4519284; doi:10.1371/journal.pone.0132602)
Supplement: S1 File — (CSV) [file pone.0132602.s001.csv]

Bird	sex	Natal_nest	Treatment	Nestmates_above	Weight_D11	AvTarsus_D55	TLday4	TLday55	Weight_CB_in	LFTrialsFlip	DTDaysCritMW	TEpropNgo	POS_mean	NEG_mean	MazurK
DBDB	2	N8	2	1	77.5	34.0425	2.06	1.79	76.9	6	3	0.916666666666667	1.66666666666667	11.625	0.445656408
DBOR	1	P11	2	1	78.4	34.5075	1.04	0.88	81.3	6	1	1	1.83333333333333	4.45833333333333	0.822429906
DBPB	1	WE10	7	2	68.4	34.62	2.64	2.39	73.3	10	1	0.125	3.95833333333333	55.6666666666667	0.450393701
DBPI	2	P11	7	5	59.2	34.225	1.31	1.06	83	10	1	1	1.04166666666667	1.79166666666667	NA
DBPU	1	WE10	2	0	79	35.7375	NA	NA	85.8	16	1	0.541666666666667	5.95833333333333	37	1.066417212
DBRE	1	WH8	2	0	71.2	33.9975	1.26	1.28	79.8	6	3	0.625	9.875	27.875	0.432900433
DBYE	2	FH6	2	1	71.9	34.06	2.03	1.17	76.9	8	2	0.0416666666666667	4.79166666666667	59.625	1.215805471
DGDG	2	N8	7	0	71.6	34.42	0.85	1.74	79.8	11	3	0.958333333333333	1.04166666666667	8.66666666666667	0.478861448
DGPI	2	WH8	7	6	60.7	33.0275	3.76	1.45	72.4	15	4	0.875	4.33333333333333	17.7916666666667	1.556420233
DGPU	2	WE10	2	1	68.8	33.84	1.92	1.42	74.4	16	1	0.291666666666667	1.375	48.2916666666667	1.066417212
DGRE	1	WH8	7	0	67.2	34.585	1.25	1.01	83	8	2	0.333333333333333	3.75	42.75	0.260586319
DGWH	1	N20	7	6	63.3	33.26	1.57	0.78	76.4	8	3	0.833333333333333	1.625	19.75	0.332075472
OROR	1	N20	7	0	69.8	33.88	NA	NA	85.7	11	3	0.166666666666667	1.875	52.3333333333333	0.416302766
ORPG	2	WE10	7	1	65.5	34.675	1.79	1.62	77.9	16	3	0.958333333333333	1.04166666666667	4.08333333333333	0.888198758
ORPU	2	P15	2	1	73.2	33.9075	3.07	2.91	77.8	7	2	0.416666666666667	3.16666666666667	43.7916666666667	0.354069947
PBPI	1	P11	7	1	67.3	34.0975	1.4	1.02	85.6	7	1	0.208333333333333	1.95833333333333	51.2083333333333	0.758117958
PBPU	2	P8	2	1	70.9	35.215	NA	NA	74.8	10	2	0.708333333333333	2.20833333333333	26.0833333333333	0.241401139
PGPG	2	N8	7	1	71.6	34.805	2.06	1.58	81.7	20	3	0.625	1	27.875	0.522136011
PGPU	2	P15	7	6	43	29.18	2.35	1.8	76.3	11	2	0.916666666666667	3.33333333333333	11.2083333333333	0.503521127
PGRE	2	WH8	2	1	68.8	33.7275	2.14	1.72	76.4	21	2	0.958333333333333	2.33333333333333	7.58333333333333	NA
PGWH	1	N20	2	0	80.2	35.49	1.35	2.5	78.7	8	2	0.0416666666666667	6.75	58.875	0.163428571
PIPU	2	P8	7	5	67.9	34.43	NA	NA	75.5	8	2	0.75	1.16666666666667	20.5833333333333	0.236657013
PUPU	1	P8	7	6	62.6	34.965	NA	NA	75.2	12	2	0.0833333333333333	2.08333333333333	56.7083333333333	0.281634663
PURE	1	P15	2	0	74.4	34.815	2.75	1.85	84	5	1	0.75	3.70833333333333	22.375	0.558866634
PUWH	2	P8	2	0	65.5	34.39	NA	NA	69.9	10	2	0.5	3.125	37.2916666666667	0.196428571
PUYE	1	P15	7	1	75.1	34.9475	NA	NA	87	7	2	0.916666666666667	1	7.375	0.491408935
REWH	2	FH6	7	3	53.3	32.5675	2.06	1.55	74.3	7	1	0.958333333333333	2.25	5.625	0.466200466
REYE	1	FH6	2	0	73.3	34.085	NA	NA	83.3	26	2	0.0416666666666667	11.1666666666667	59.0833333333333	0.198412698
WHWH	1	N8	2	0	79.2	34.5525	2.77	1.84	83.6	5	3	0.208333333333333	1	49.375	NA
WHYE	2	N20	2	1	74.1	32.7775	2.51	1.74	73.5	8	1	0.625	1.66666666666667	28.7916666666667	0.310785113
