# Supplementary material for: Opposite Effects of Early-Life Competition and Developmental Telomere Attrition on Cognitive Biases in Juvenile European Starlings
Source: PLoS One. 2015 Jul 29;10(7):e0132602. doi: 10.1371/journal.pone.0132602 (PMC4519284; doi:10.1371/journal.pone.0132602)
Supplement: S2 File — (CSV) [file pone.0132602.s002.csv]

Date	Replicate	Phase	Trial	Bird	Valence	Reinforcement	LatencyAttack
7/24/2012	1	TE	1	DBDB	1	1	7
7/24/2012	1	TE	2	DBDB	5	1	1
7/24/2012	1	TE	3	DBDB	2	0	1
7/24/2012	1	TE	4	DBDB	5	0	1
7/24/2012	1	TE	5	DBDB	5	1	1
7/24/2012	1	TE	6	DBDB	4	0	1
7/24/2012	1	TE	7	DBDB	1	0	1
7/24/2012	1	TE	8	DBDB	1	1	61
7/24/2012	1	TE	9	DBDB	3	0	1
7/24/2012	1	TE	10	DBDB	5	1	1
7/24/2012	1	TE	11	DBDB	1	1	14
7/24/2012	1	TE	12	DBDB	3	0	1
7/24/2012	1	TE	13	DBDB	4	0	1
7/24/2012	1	TE	14	DBDB	1	1	1
7/24/2012	1	TE	15	DBDB	5	0	1
7/24/2012	1	TE	16	DBDB	2	0	1
7/24/2012	1	TE	17	DBDB	5	1	1
7/24/2012	1	TE	18	DBDB	1	0	38
7/25/2012	1	TE	1	DBDB	5	1	17
7/25/2012	1	TE	2	DBDB	1	1	1
7/25/2012	1	TE	3	DBDB	4	0	1
7/25/2012	1	TE	4	DBDB	1	0	1
7/25/2012	1	TE	5	DBDB	5	1	1
7/25/2012	1	TE	6	DBDB	2	0	61
7/25/2012	1	TE	7	DBDB	3	0	1
7/25/2012	1	TE	8	DBDB	1	1	30
7/25/2012	1	TE	9	DBDB	5	0	1
7/25/2012	1	TE	10	DBDB	1	1	15
7/25/2012	1	TE	11	DBDB	5	1	1
7/25/2012	1	TE	12	DBDB	2	0	8
7/25/2012	1	TE	13	DBDB	5	0	1
7/25/2012	1	TE	14	DBDB	1	1	16
7/25/2012	1	TE	15	DBDB	4	0	1
7/25/2012	1	TE	16	DBDB	5	1	1
7/25/2012	1	TE	17	DBDB	3	0	1
7/25/2012	1	TE	18	DBDB	1	0	61
7/26/2012	1	TE	1	DBDB	1	1	4
7/26/2012	1	TE	2	DBDB	5	1	1
7/26/2012	1	TE	3	DBDB	1	0	4
7/26/2012	1	TE	4	DBDB	4	0	1
7/26/2012	1	TE	5	DBDB	3	0	1
7/26/2012	1	TE	6	DBDB	5	1	1
7/26/2012	1	TE	7	DBDB	2	0	1
7/26/2012	1	TE	8	DBDB	1	1	1
7/26/2012	1	TE	9	DBDB	5	0	1
7/26/2012	1	TE	10	DBDB	5	1	1
7/26/2012	1	TE	11	DBDB	1	1	1
7/26/2012	1	TE	12	DBDB	2	0	1
7/26/2012	1	TE	13	DBDB	1	0	1
7/26/2012	1	TE	14	DBDB	5	1	1
7/26/2012	1	TE	15	DBDB	4	0	1
7/26/2012	1	TE	16	DBDB	1	1	1
7/26/2012	1	TE	17	DBDB	5	0	1
7/26/2012	1	TE	18	DBDB	3	0	1
7/27/2012	1	TE	1	DBDB	1	1	2
7/27/2012	1	TE	2	DBDB	5	1	1
7/27/2012	1	TE	3	DBDB	4	0	1
7/27/2012	1	TE	4	DBDB	5	1	1
7/27/2012	1	TE	5	DBDB	3	0	1
7/27/2012	1	TE	6	DBDB	1	0	1
7/27/2012	1	TE	7	DBDB	2	0	1
7/27/2012	1	TE	8	DBDB	1	1	2
7/27/2012	1	TE	9	DBDB	5	0	1
7/27/2012	1	TE	10	DBDB	5	1	1
7/27/2012	1	TE	11	DBDB	1	1	3
7/27/2012	1	TE	12	DBDB	4	0	1
7/27/2012	1	TE	13	DBDB	5	0	1
7/27/2012	1	TE	14	DBDB	1	1	3
7/27/2012	1	TE	15	DBDB	1	0	10
7/27/2012	1	TE	16	DBDB	5	1	1
7/27/2012	1	TE	17	DBDB	2	0	1
7/27/2012	1	TE	18	DBDB	3	0	1
7/24/2012	1	TE	1	DGDG	1	1	5
7/24/2012	1	TE	2	DGDG	5	1	1
7/24/2012	1	TE	3	DGDG	2	0	1
7/24/2012	1	TE	4	DGDG	5	0	1
7/24/2012	1	TE	5	DGDG	5	1	1
7/24/2012	1	TE	6	DGDG	4	0	1
7/24/2012	1	TE	7	DGDG	1	0	34
7/24/2012	1	TE	8	DGDG	1	1	1
7/24/2012	1	TE	9	DGDG	3	0	1
7/24/2012	1	TE	10	DGDG	5	1	1
7/24/2012	1	TE	11	DGDG	1	1	1
7/24/2012	1	TE	12	DGDG	3	0	1
7/24/2012	1	TE	13	DGDG	4	0	1
7/24/2012	1	TE	14	DGDG	1	1	1
7/24/2012	1	TE	15	DGDG	5	0	1
7/24/2012	1	TE	16	DGDG	2	0	1
7/24/2012	1	TE	17	DGDG	5	1	1
7/24/2012	1	TE	18	DGDG	1	0	2
7/25/2012	1	TE	1	DGDG	5	1	2
7/25/2012	1	TE	2	DGDG	1	1	13
7/25/2012	1	TE	3	DGDG	4	0	1
7/25/2012	1	TE	4	DGDG	1	0	61
7/25/2012	1	TE	5	DGDG	5	1	1
7/25/2012	1	TE	6	DGDG	2	0	2
7/25/2012	1	TE	7	DGDG	3	0	1
7/25/2012	1	TE	8	DGDG	1	1	30
7/25/2012	1	TE	9	DGDG	5	0	1
7/25/2012	1	TE	10	DGDG	1	1	12
7/25/2012	1	TE	11	DGDG	5	1	1
7/25/2012	1	TE	12	DGDG	2	0	17
7/25/2012	1	TE	13	DGDG	5	0	1
7/25/2012	1	TE	14	DGDG	1	1	3
7/25/2012	1	TE	15	DGDG	4	0	1
7/25/2012	1	TE	16	DGDG	5	1	1
7/25/2012	1	TE	17	DGDG	3	0	10
7/25/2012	1	TE	18	DGDG	1	0	1
7/26/2012	1	TE	1	DGDG	1	1	19
7/26/2012	1	TE	2	DGDG	5	1	1
7/26/2012	1	TE	3	DGDG	1	0	5
7/26/2012	1	TE	4	DGDG	4	0	1
7/26/2012	1	TE	5	DGDG	3	0	1
7/26/2012	1	TE	6	DGDG	5	1	1
7/26/2012	1	TE	7	DGDG	2	0	2
7/26/2012	1	TE	8	DGDG	1	1	1
7/26/2012	1	TE	9	DGDG	5	0	1
7/26/2012	1	TE	10	DGDG	5	1	1
7/26/2012	1	TE	11	DGDG	1	1	1
7/26/2012	1	TE	12	DGDG	2	0	1
7/26/2012	1	TE	13	DGDG	1	0	1
7/26/2012	1	TE	14	DGDG	5	1	1
7/26/2012	1	TE	15	DGDG	4	0	1
7/26/2012	1	TE	16	DGDG	1	1	1
7/26/2012	1	TE	17	DGDG	5	0	1
7/26/2012	1	TE	18	DGDG	3	0	2
7/27/2012	1	TE	1	DGDG	1	1	4
7/27/2012	1	TE	2	DGDG	5	1	1
7/27/2012	1	TE	3	DGDG	4	0	1
7/27/2012	1	TE	4	DGDG	5	1	1
7/27/2012	1	TE	5	DGDG	3	0	1
7/27/2012	1	TE	6	DGDG	1	0	6
7/27/2012	1	TE	7	DGDG	2	0	1
7/27/2012	1	TE	8	DGDG	1	1	1
7/27/2012	1	TE	9	DGDG	5	0	1
7/27/2012	1	TE	10	DGDG	5	1	1
7/27/2012	1	TE	11	DGDG	1	1	1
7/27/2012	1	TE	12	DGDG	4	0	1
7/27/2012	1	TE	13	DGDG	5	0	1
7/27/2012	1	TE	14	DGDG	1	1	2
7/27/2012	1	TE	15	DGDG	1	0	2
7/27/2012	1	TE	16	DGDG	5	1	1
7/27/2012	1	TE	17	DGDG	2	0	4
7/27/2012	1	TE	18	DGDG	3	0	2
7/24/2012	1	TE	1	DGWH	5	1	1
7/24/2012	1	TE	2	DGWH	1	1	61
7/24/2012	1	TE	3	DGWH	3	0	32
7/24/2012	1	TE	4	DGWH	2	0	61
7/24/2012	1	TE	5	DGWH	5	1	1
7/24/2012	1	TE	6	DGWH	4	0	2
7/24/2012	1	TE	7	DGWH	1	0	41
7/24/2012	1	TE	8	DGWH	1	1	32
7/24/2012	1	TE	9	DGWH	5	0	1
7/24/2012	1	TE	10	DGWH	1	1	14
7/24/2012	1	TE	11	DGWH	5	1	1
7/24/2012	1	TE	12	DGWH	4	0	1
7/24/2012	1	TE	13	DGWH	1	1	7
7/24/2012	1	TE	14	DGWH	2	0	3
7/24/2012	1	TE	15	DGWH	5	1	1
7/24/2012	1	TE	16	DGWH	1	0	61
7/24/2012	1	TE	17	DGWH	3	0	39
7/24/2012	1	TE	18	DGWH	5	0	1
7/25/2012	1	TE	1	DGWH	5	1	2
7/25/2012	1	TE	2	DGWH	1	1	4
7/25/2012	1	TE	3	DGWH	4	0	1
7/25/2012	1	TE	4	DGWH	2	0	2
7/25/2012	1	TE	5	DGWH	5	1	1
7/25/2012	1	TE	6	DGWH	1	0	61
7/25/2012	1	TE	7	DGWH	3	0	3
7/25/2012	1	TE	8	DGWH	1	1	3
7/25/2012	1	TE	9	DGWH	5	0	1
7/25/2012	1	TE	10	DGWH	1	1	4
7/25/2012	1	TE	11	DGWH	5	1	1
7/25/2012	1	TE	12	DGWH	3	0	3
7/25/2012	1	TE	13	DGWH	5	0	1
7/25/2012	1	TE	14	DGWH	1	1	5
7/25/2012	1	TE	15	DGWH	2	0	1
7/25/2012	1	TE	16	DGWH	5	1	1
7/25/2012	1	TE	17	DGWH	4	0	2
7/25/2012	1	TE	18	DGWH	1	0	4
7/26/2012	1	TE	1	DGWH	5	1	1
7/26/2012	1	TE	2	DGWH	1	1	8
7/26/2012	1	TE	3	DGWH	4	0	2
7/26/2012	1	TE	4	DGWH	2	0	1
7/26/2012	1	TE	5	DGWH	5	1	1
7/26/2012	1	TE	6	DGWH	1	0	5
7/26/2012	1	TE	7	DGWH	3	0	1
7/26/2012	1	TE	8	DGWH	5	0	1
7/26/2012	1	TE	9	DGWH	1	1	13
7/26/2012	1	TE	10	DGWH	1	1	4
7/26/2012	1	TE	11	DGWH	5	1	1
7/26/2012	1	TE	12	DGWH	2	0	2
7/26/2012	1	TE	13	DGWH	5	0	1
7/26/2012	1	TE	14	DGWH	1	1	5
7/26/2012	1	TE	15	DGWH	4	0	1
7/26/2012	1	TE	16	DGWH	3	0	61
7/26/2012	1	TE	17	DGWH	5	1	13
7/26/2012	1	TE	18	DGWH	1	0	61
7/27/2012	1	TE	1	DGWH	1	1	7
7/27/2012	1	TE	2	DGWH	5	1	1
7/27/2012	1	TE	3	DGWH	2	0	6
7/27/2012	1	TE	4	DGWH	5	0	1
7/27/2012	1	TE	5	DGWH	1	1	4
7/27/2012	1	TE	6	DGWH	3	0	4
7/27/2012	1	TE	7	DGWH	5	1	1
7/27/2012	1	TE	8	DGWH	1	0	6
7/27/2012	1	TE	9	DGWH	4	0	5
7/27/2012	1	TE	10	DGWH	5	1	2
7/27/2012	1	TE	11	DGWH	1	1	6
7/27/2012	1	TE	12	DGWH	1	0	6
7/27/2012	1	TE	13	DGWH	4	0	5
7/27/2012	1	TE	14	DGWH	2	0	8
7/27/2012	1	TE	15	DGWH	5	1	1
7/27/2012	1	TE	16	DGWH	3	0	8
7/27/2012	1	TE	17	DGWH	1	1	52
7/27/2012	1	TE	18	DGWH	5	0	2
7/24/2012	1	TE	1	OROR	5	1	1
7/24/2012	1	TE	2	OROR	1	1	61
7/24/2012	1	TE	3	OROR	3	0	61
7/24/2012	1	TE	4	OROR	2	0	61
7/24/2012	1	TE	5	OROR	5	1	1
7/24/2012	1	TE	6	OROR	4	0	36
7/24/2012	1	TE	7	OROR	1	0	61
7/24/2012	1	TE	8	OROR	1	1	61
7/24/2012	1	TE	9	OROR	5	0	1
7/24/2012	1	TE	10	OROR	1	1	61
7/24/2012	1	TE	11	OROR	5	1	1
7/24/2012	1	TE	12	OROR	4	0	61
7/24/2012	1	TE	13	OROR	1	1	61
7/24/2012	1	TE	14	OROR	2	0	61
7/24/2012	1	TE	15	OROR	5	1	1
7/24/2012	1	TE	16	OROR	1	0	61
7/24/2012	1	TE	17	OROR	3	0	61
7/24/2012	1	TE	18	OROR	5	0	1
7/25/2012	1	TE	1	OROR	5	1	3
7/25/2012	1	TE	2	OROR	1	1	61
7/25/2012	1	TE	3	OROR	4	0	61
7/25/2012	1	TE	4	OROR	2	0	61
7/25/2012	1	TE	5	OROR	5	1	1
7/25/2012	1	TE	6	OROR	1	0	61
7/25/2012	1	TE	7	OROR	3	0	61
7/25/2012	1	TE	8	OROR	1	1	61
7/25/2012	1	TE	9	OROR	5	0	1
7/25/2012	1	TE	10	OROR	1	1	61
7/25/2012	1	TE	11	OROR	5	1	5
7/25/2012	1	TE	12	OROR	3	0	61
7/25/2012	1	TE	13	OROR	5	0	9
7/25/2012	1	TE	14	OROR	1	1	61
7/25/2012	1	TE	15	OROR	2	0	61
7/25/2012	1	TE	16	OROR	5	1	4
7/25/2012	1	TE	17	OROR	4	0	6
7/25/2012	1	TE	18	OROR	1	0	61
7/26/2012	1	TE	1	OROR	5	1	1
7/26/2012	1	TE	2	OROR	1	1	61
7/26/2012	1	TE	3	OROR	4	0	61
7/26/2012	1	TE	4	OROR	2	0	61
7/26/2012	1	TE	5	OROR	5	1	1
7/26/2012	1	TE	6	OROR	1	0	61
7/26/2012	1	TE	7	OROR	3	0	61
7/26/2012	1	TE	8	OROR	5	0	1
7/26/2012	1	TE	9	OROR	1	1	61
7/26/2012	1	TE	10	OROR	1	1	61
7/26/2012	1	TE	11	OROR	5	1	1
7/26/2012	1	TE	12	OROR	2	0	61
7/26/2012	1	TE	13	OROR	5	0	1
7/26/2012	1	TE	14	OROR	1	1	61
7/26/2012	1	TE	15	OROR	4	0	61
7/26/2012	1	TE	16	OROR	3	0	61
7/26/2012	1	TE	17	OROR	5	1	1
7/26/2012	1	TE	18	OROR	1	0	61
7/27/2012	1	TE	1	OROR	1	1	61
7/27/2012	1	TE	2	OROR	5	1	1
7/27/2012	1	TE	3	OROR	2	0	40
7/27/2012	1	TE	4	OROR	5	0	1
7/27/2012	1	TE	5	OROR	1	1	61
7/27/2012	1	TE	6	OROR	3	0	2
7/27/2012	1	TE	7	OROR	5	1	1
7/27/2012	1	TE	8	OROR	1	0	25
7/27/2012	1	TE	9	OROR	4	0	3
7/27/2012	1	TE	10	OROR	5	1	4
7/27/2012	1	TE	11	OROR	1	1	5
7/27/2012	1	TE	12	OROR	1	0	3
7/27/2012	1	TE	13	OROR	4	0	2
7/27/2012	1	TE	14	OROR	2	0	1
7/27/2012	1	TE	15	OROR	5	1	2
7/27/2012	1	TE	16	OROR	3	0	6
7/27/2012	1	TE	17	OROR	1	1	3
7/27/2012	1	TE	18	OROR	5	0	1
7/24/2012	1	TE	1	PGPG	1	1	3
7/24/2012	1	TE	2	PGPG	5	1	1
7/24/2012	1	TE	3	PGPG	2	0	61
7/24/2012	1	TE	4	PGPG	5	0	1
7/24/2012	1	TE	5	PGPG	5	1	1
7/24/2012	1	TE	6	PGPG	4	0	1
7/24/2012	1	TE	7	PGPG	1	0	61
7/24/2012	1	TE	8	PGPG	1	1	61
7/24/2012	1	TE	9	PGPG	3	0	1
7/24/2012	1	TE	10	PGPG	5	1	1
7/24/2012	1	TE	11	PGPG	1	1	9
7/24/2012	1	TE	12	PGPG	3	0	1
7/24/2012	1	TE	13	PGPG	4	0	1
7/24/2012	1	TE	14	PGPG	1	1	1
7/24/2012	1	TE	15	PGPG	5	0	1
7/24/2012	1	TE	16	PGPG	2	0	61
7/24/2012	1	TE	17	PGPG	5	1	1
7/24/2012	1	TE	18	PGPG	1	0	61
7/25/2012	1	TE	1	PGPG	5	1	1
7/25/2012	1	TE	2	PGPG	1	1	61
7/25/2012	1	TE	3	PGPG	4	0	1
7/25/2012	1	TE	4	PGPG	1	0	61
7/25/2012	1	TE	5	PGPG	5	1	1
7/25/2012	1	TE	6	PGPG	2	0	61
7/25/2012	1	TE	7	PGPG	3	0	61
7/25/2012	1	TE	8	PGPG	1	1	61
7/25/2012	1	TE	9	PGPG	5	0	1
7/25/2012	1	TE	10	PGPG	1	1	61
7/25/2012	1	TE	11	PGPG	5	1	1
7/25/2012	1	TE	12	PGPG	2	0	61
7/25/2012	1	TE	13	PGPG	5	0	1
7/25/2012	1	TE	14	PGPG	1	1	61
7/25/2012	1	TE	15	PGPG	4	0	1
7/25/2012	1	TE	16	PGPG	5	1	1
7/25/2012	1	TE	17	PGPG	3	0	61
7/25/2012	1	TE	18	PGPG	1	0	61
7/26/2012	1	TE	1	PGPG	1	1	52
7/26/2012	1	TE	2	PGPG	5	1	1
7/26/2012	1	TE	3	PGPG	1	0	1
7/26/2012	1	TE	4	PGPG	4	0	2
7/26/2012	1	TE	5	PGPG	3	0	12
7/26/2012	1	TE	6	PGPG	5	1	1
7/26/2012	1	TE	7	PGPG	2	0	61
7/26/2012	1	TE	8	PGPG	1	1	13
7/26/2012	1	TE	9	PGPG	5	0	1
7/26/2012	1	TE	10	PGPG	5	1	1
7/26/2012	1	TE	11	PGPG	1	1	11
7/26/2012	1	TE	12	PGPG	2	0	28
7/26/2012	1	TE	13	PGPG	1	0	12
7/26/2012	1	TE	14	PGPG	5	1	1
7/26/2012	1	TE	15	PGPG	4	0	1
7/26/2012	1	TE	16	PGPG	1	1	12
7/26/2012	1	TE	17	PGPG	5	0	1
7/26/2012	1	TE	18	PGPG	3	0	1
7/27/2012	1	TE	1	PGPG	1	1	1
7/27/2012	1	TE	2	PGPG	5	1	1
7/27/2012	1	TE	3	PGPG	4	0	1
7/27/2012	1	TE	4	PGPG	5	1	1
7/27/2012	1	TE	5	PGPG	3	0	1
7/27/2012	1	TE	6	PGPG	1	0	1
7/27/2012	1	TE	7	PGPG	2	0	1
7/27/2012	1	TE	8	PGPG	1	1	1
7/27/2012	1	TE	9	PGPG	5	0	1
7/27/2012	1	TE	10	PGPG	5	1	1
7/27/2012	1	TE	11	PGPG	1	1	1
7/27/2012	1	TE	12	PGPG	4	0	1
7/27/2012	1	TE	13	PGPG	5	0	1
7/27/2012	1	TE	14	PGPG	1	1	1
7/27/2012	1	TE	15	PGPG	1	0	1
7/27/2012	1	TE	16	PGPG	5	1	1
7/27/2012	1	TE	17	PGPG	2	0	1
7/27/2012	1	TE	18	PGPG	3	0	1
7/24/2012	1	TE	1	PGWH	5	1	9
7/24/2012	1	TE	2	PGWH	1	1	61
7/24/2012	1	TE	3	PGWH	3	0	61
7/24/2012	1	TE	4	PGWH	2	0	19
7/24/2012	1	TE	5	PGWH	5	1	6
7/24/2012	1	TE	6	PGWH	4	0	15
7/24/2012	1	TE	7	PGWH	1	0	61
7/24/2012	1	TE	8	PGWH	1	1	61
7/24/2012	1	TE	9	PGWH	5	0	6
7/24/2012	1	TE	10	PGWH	1	1	61
7/24/2012	1	TE	11	PGWH	5	1	5
7/24/2012	1	TE	12	PGWH	4	0	8
7/24/2012	1	TE	13	PGWH	1	1	10
7/24/2012	1	TE	14	PGWH	2	0	61
7/24/2012	1	TE	15	PGWH	5	1	4
7/24/2012	1	TE	16	PGWH	1	0	61
7/24/2012	1	TE	17	PGWH	3	0	61
7/24/2012	1	TE	18	PGWH	5	0	8
7/25/2012	1	TE	1	PGWH	5	1	4
7/25/2012	1	TE	2	PGWH	1	1	61
7/25/2012	1	TE	3	PGWH	4	0	14
7/25/2012	1	TE	4	PGWH	2	0	61
7/25/2012	1	TE	5	PGWH	5	1	8
7/25/2012	1	TE	6	PGWH	1	0	61
7/25/2012	1	TE	7	PGWH	3	0	61
7/25/2012	1	TE	8	PGWH	1	1	61
7/25/2012	1	TE	9	PGWH	5	0	8
7/25/2012	1	TE	10	PGWH	1	1	61
7/25/2012	1	TE	11	PGWH	5	1	13
7/25/2012	1	TE	12	PGWH	3	0	61
7/25/2012	1	TE	13	PGWH	5	0	7
7/25/2012	1	TE	14	PGWH	1	1	61
7/25/2012	1	TE	15	PGWH	2	0	61
7/25/2012	1	TE	16	PGWH	5	1	8
7/25/2012	1	TE	17	PGWH	4	0	61
7/25/2012	1	TE	18	PGWH	1	0	61
7/26/2012	1	TE	1	PGWH	5	1	8
7/26/2012	1	TE	2	PGWH	1	1	61
7/26/2012	1	TE	3	PGWH	4	0	61
7/26/2012	1	TE	4	PGWH	2	0	61
7/26/2012	1	TE	5	PGWH	5	1	5
7/26/2012	1	TE	6	PGWH	1	0	61
7/26/2012	1	TE	7	PGWH	3	0	61
7/26/2012	1	TE	8	PGWH	5	0	4
7/26/2012	1	TE	9	PGWH	1	1	61
7/26/2012	1	TE	10	PGWH	1	1	61
7/26/2012	1	TE	11	PGWH	5	1	6
7/26/2012	1	TE	12	PGWH	2	0	61
7/26/2012	1	TE	13	PGWH	5	0	7
7/26/2012	1	TE	14	PGWH	1	1	61
7/26/2012	1	TE	15	PGWH	4	0	16
7/26/2012	1	TE	16	PGWH	3	0	61
7/26/2012	1	TE	17	PGWH	5	1	5
7/26/2012	1	TE	18	PGWH	1	0	61
7/27/2012	1	TE	1	PGWH	1	1	61
7/27/2012	1	TE	2	PGWH	5	1	7
7/27/2012	1	TE	3	PGWH	2	0	61
7/27/2012	1	TE	4	PGWH	5	0	6
7/27/2012	1	TE	5	PGWH	1	1	61
7/27/2012	1	TE	6	PGWH	3	0	61
7/27/2012	1	TE	7	PGWH	5	1	6
7/27/2012	1	TE	8	PGWH	1	0	61
7/27/2012	1	TE	9	PGWH	4	0	8
7/27/2012	1	TE	10	PGWH	5	1	8
7/27/2012	1	TE	11	PGWH	1	1	61
7/27/2012	1	TE	12	PGWH	1	0	61
7/27/2012	1	TE	13	PGWH	4	0	8
7/27/2012	1	TE	14	PGWH	2	0	61
7/27/2012	1	TE	15	PGWH	5	1	7
7/27/2012	1	TE	16	PGWH	3	0	61
7/27/2012	1	TE	17	PGWH	1	1	61
7/27/2012	1	TE	18	PGWH	5	0	7
7/24/2012	1	TE	1	WHWH	1	1	3
7/24/2012	1	TE	2	WHWH	5	1	1
7/24/2012	1	TE	3	WHWH	2	0	2
7/24/2012	1	TE	4	WHWH	5	0	1
7/24/2012	1	TE	5	WHWH	5	1	1
7/24/2012	1	TE	6	WHWH	4	0	1
7/24/2012	1	TE	7	WHWH	1	0	1
7/24/2012	1	TE	8	WHWH	1	1	61
7/24/2012	1	TE	9	WHWH	3	0	1
7/24/2012	1	TE	10	WHWH	5	1	1
7/24/2012	1	TE	11	WHWH	1	1	61
7/24/2012	1	TE	12	WHWH	3	0	1
7/24/2012	1	TE	13	WHWH	4	0	1
7/24/2012	1	TE	14	WHWH	1	1	61
7/24/2012	1	TE	15	WHWH	5	0	1
7/24/2012	1	TE	16	WHWH	2	0	1
7/24/2012	1	TE	17	WHWH	5	1	1
7/24/2012	1	TE	18	WHWH	1	0	1
7/25/2012	1	TE	1	WHWH	5	1	1
7/25/2012	1	TE	2	WHWH	1	1	4
7/25/2012	1	TE	3	WHWH	4	0	1
7/25/2012	1	TE	4	WHWH	1	0	61
7/25/2012	1	TE	5	WHWH	5	1	1
7/25/2012	1	TE	6	WHWH	2	0	1
7/25/2012	1	TE	7	WHWH	3	0	2
7/25/2012	1	TE	8	WHWH	1	1	61
7/25/2012	1	TE	9	WHWH	5	0	1
7/25/2012	1	TE	10	WHWH	1	1	61
7/25/2012	1	TE	11	WHWH	5	1	1
7/25/2012	1	TE	12	WHWH	2	0	61
7/25/2012	1	TE	13	WHWH	5	0	1
7/25/2012	1	TE	14	WHWH	1	1	61
7/25/2012	1	TE	15	WHWH	4	0	1
7/25/2012	1	TE	16	WHWH	5	1	1
7/25/2012	1	TE	17	WHWH	3	0	61
7/25/2012	1	TE	18	WHWH	1	0	61
7/26/2012	1	TE	1	WHWH	1	1	61
7/26/2012	1	TE	2	WHWH	5	1	1
7/26/2012	1	TE	3	WHWH	1	0	61
7/26/2012	1	TE	4	WHWH	4	0	2
7/26/2012	1	TE	5	WHWH	3	0	61
7/26/2012	1	TE	6	WHWH	5	1	1
7/26/2012	1	TE	7	WHWH	2	0	61
7/26/2012	1	TE	8	WHWH	1	1	61
7/26/2012	1	TE	9	WHWH	5	0	1
7/26/2012	1	TE	10	WHWH	5	1	1
7/26/2012	1	TE	11	WHWH	1	1	61
7/26/2012	1	TE	12	WHWH	2	0	61
7/26/2012	1	TE	13	WHWH	1	0	61
7/26/2012	1	TE	14	WHWH	5	1	1
7/26/2012	1	TE	15	WHWH	4	0	61
7/26/2012	1	TE	16	WHWH	1	1	17
7/26/2012	1	TE	17	WHWH	5	0	1
7/26/2012	1	TE	18	WHWH	3	0	11
7/27/2012	1	TE	1	WHWH	1	1	61
7/27/2012	1	TE	2	WHWH	5	1	1
7/27/2012	1	TE	3	WHWH	4	0	1
7/27/2012	1	TE	4	WHWH	5	1	1
7/27/2012	1	TE	5	WHWH	3	0	30
7/27/2012	1	TE	6	WHWH	1	0	61
7/27/2012	1	TE	7	WHWH	2	0	61
7/27/2012	1	TE	8	WHWH	1	1	61
7/27/2012	1	TE	9	WHWH	5	0	1
7/27/2012	1	TE	10	WHWH	5	1	1
7/27/2012	1	TE	11	WHWH	1	1	61
7/27/2012	1	TE	12	WHWH	4	0	61
7/27/2012	1	TE	13	WHWH	5	0	1
7/27/2012	1	TE	14	WHWH	1	1	61
7/27/2012	1	TE	15	WHWH	1	0	61
7/27/2012	1	TE	16	WHWH	5	1	1
7/27/2012	1	TE	17	WHWH	2	0	61
7/27/2012	1	TE	18	WHWH	3	0	61
7/24/2012	1	TE	1	WHYE	5	1	1
7/24/2012	1	TE	2	WHYE	1	1	5
7/24/2012	1	TE	3	WHYE	3	0	7
7/24/2012	1	TE	4	WHYE	2	0	61
7/24/2012	1	TE	5	WHYE	5	1	1
7/24/2012	1	TE	6	WHYE	4	0	6
7/24/2012	1	TE	7	WHYE	1	0	5
7/24/2012	1	TE	8	WHYE	1	1	4
7/24/2012	1	TE	9	WHYE	5	0	1
7/24/2012	1	TE	10	WHYE	1	1	22
7/24/2012	1	TE	11	WHYE	5	1	1
7/24/2012	1	TE	12	WHYE	4	0	3
7/24/2012	1	TE	13	WHYE	1	1	9
7/24/2012	1	TE	14	WHYE	2	0	2
7/24/2012	1	TE	15	WHYE	5	1	1
7/24/2012	1	TE	16	WHYE	1	0	10
7/24/2012	1	TE	17	WHYE	3	0	61
7/24/2012	1	TE	18	WHYE	5	0	1
7/25/2012	1	TE	1	WHYE	5	1	1
7/25/2012	1	TE	2	WHYE	1	1	4
7/25/2012	1	TE	3	WHYE	4	0	4
7/25/2012	1	TE	4	WHYE	2	0	46
7/25/2012	1	TE	5	WHYE	5	1	1
7/25/2012	1	TE	6	WHYE	1	0	61
7/25/2012	1	TE	7	WHYE	3	0	61
7/25/2012	1	TE	8	WHYE	1	1	30
7/25/2012	1	TE	9	WHYE	5	0	1
7/25/2012	1	TE	10	WHYE	1	1	61
7/25/2012	1	TE	11	WHYE	5	1	3
7/25/2012	1	TE	12	WHYE	3	0	9
7/25/2012	1	TE	13	WHYE	5	0	3
7/25/2012	1	TE	14	WHYE	1	1	61
7/25/2012	1	TE	15	WHYE	2	0	61
7/25/2012	1	TE	16	WHYE	5	1	2
7/25/2012	1	TE	17	WHYE	4	0	4
7/25/2012	1	TE	18	WHYE	1	0	61
7/26/2012	1	TE	1	WHYE	5	1	1
7/26/2012	1	TE	2	WHYE	1	1	12
7/26/2012	1	TE	3	WHYE	4	0	2
7/26/2012	1	TE	4	WHYE	2	0	5
7/26/2012	1	TE	5	WHYE	5	1	1
7/26/2012	1	TE	6	WHYE	1	0	25
7/26/2012	1	TE	7	WHYE	3	0	3
7/26/2012	1	TE	8	WHYE	5	0	1
7/26/2012	1	TE	9	WHYE	1	1	2
7/26/2012	1	TE	10	WHYE	1	1	5
7/26/2012	1	TE	11	WHYE	5	1	2
7/26/2012	1	TE	12	WHYE	2	0	61
7/26/2012	1	TE	13	WHYE	5	0	1
7/26/2012	1	TE	14	WHYE	1	1	61
7/26/2012	1	TE	15	WHYE	4	0	61
7/26/2012	1	TE	16	WHYE	3	0	4
7/26/2012	1	TE	17	WHYE	5	1	1
7/26/2012	1	TE	18	WHYE	1	0	61
7/27/2012	1	TE	1	WHYE	1	1	3
7/27/2012	1	TE	2	WHYE	5	1	1
7/27/2012	1	TE	3	WHYE	2	0	61
7/27/2012	1	TE	4	WHYE	5	0	3
7/27/2012	1	TE	5	WHYE	1	1	3
7/27/2012	1	TE	6	WHYE	3	0	3
7/27/2012	1	TE	7	WHYE	5	1	1
7/27/2012	1	TE	8	WHYE	1	0	3
7/27/2012	1	TE	9	WHYE	4	0	1
7/27/2012	1	TE	10	WHYE	5	1	5
7/27/2012	1	TE	11	WHYE	1	1	61
7/27/2012	1	TE	12	WHYE	1	0	61
7/27/2012	1	TE	13	WHYE	4	0	6
7/27/2012	1	TE	14	WHYE	2	0	4
7/27/2012	1	TE	15	WHYE	5	1	3
7/27/2012	1	TE	16	WHYE	3	0	38
7/27/2012	1	TE	17	WHYE	1	1	61
7/27/2012	1	TE	18	WHYE	5	0	3
8/9/2012	2	TE	1	DBOR	5	1	2
8/9/2012	2	TE	2	DBOR	1	1	2
8/9/2012	2	TE	3	DBOR	3	0	2
8/9/2012	2	TE	4	DBOR	4	0	1
8/9/2012	2	TE	5	DBOR	5	1	1
8/9/2012	2	TE	6	DBOR	2	0	2
8/9/2012	2	TE	7	DBOR	5	0	2
8/9/2012	2	TE	8	DBOR	1	1	4
8/9/2012	2	TE	9	DBOR	1	0	10
8/9/2012	2	TE	10	DBOR	5	1	2
8/9/2012	2	TE	11	DBOR	1	1	2
8/9/2012	2	TE	12	DBOR	4	0	15
8/9/2012	2	TE	13	DBOR	2	0	7
8/9/2012	2	TE	14	DBOR	5	1	2
8/9/2012	2	TE	15	DBOR	3	0	2
8/9/2012	2	TE	16	DBOR	1	1	2
8/9/2012	2	TE	17	DBOR	5	0	1
8/9/2012	2	TE	18	DBOR	1	0	9
8/10/2012	2	TE	1	DBOR	1	1	12
8/10/2012	2	TE	2	DBOR	5	1	1
8/10/2012	2	TE	3	DBOR	5	0	1
8/10/2012	2	TE	4	DBOR	2	0	1
8/10/2012	2	TE	5	DBOR	1	1	2
8/10/2012	2	TE	6	DBOR	4	0	1
8/10/2012	2	TE	7	DBOR	3	0	1
8/10/2012	2	TE	8	DBOR	5	1	1
8/10/2012	2	TE	9	DBOR	1	0	1
8/10/2012	2	TE	10	DBOR	5	1	2
8/10/2012	2	TE	11	DBOR	1	1	2
8/10/2012	2	TE	12	DBOR	4	0	1
8/10/2012	2	TE	13	DBOR	2	0	2
8/10/2012	2	TE	14	DBOR	5	1	1
8/10/2012	2	TE	15	DBOR	1	0	1
8/10/2012	2	TE	16	DBOR	1	1	2
8/10/2012	2	TE	17	DBOR	5	0	1
8/10/2012	2	TE	18	DBOR	3	0	2
8/11/2012	2	TE	1	DBOR	5	1	7
8/11/2012	2	TE	2	DBOR	1	1	4
8/11/2012	2	TE	3	DBOR	2	0	4
8/11/2012	2	TE	4	DBOR	3	0	3
8/11/2012	2	TE	5	DBOR	1	1	4
8/11/2012	2	TE	6	DBOR	5	0	1
8/11/2012	2	TE	7	DBOR	5	1	2
8/11/2012	2	TE	8	DBOR	4	0	1
8/11/2012	2	TE	9	DBOR	1	0	1
8/11/2012	2	TE	10	DBOR	1	1	10
8/11/2012	2	TE	11	DBOR	5	1	2
8/11/2012	2	TE	12	DBOR	1	0	6
8/11/2012	2	TE	13	DBOR	4	0	3
8/11/2012	2	TE	14	DBOR	1	1	7
8/11/2012	2	TE	15	DBOR	3	0	6
8/11/2012	2	TE	16	DBOR	5	1	2
8/11/2012	2	TE	17	DBOR	2	0	3
8/11/2012	2	TE	18	DBOR	5	0	2
8/12/2012	2	TE	1	DBOR	5	1	6
8/12/2012	2	TE	2	DBOR	1	1	3
8/12/2012	2	TE	3	DBOR	4	0	1
8/12/2012	2	TE	4	DBOR	1	0	5
8/12/2012	2	TE	5	DBOR	5	1	1
8/12/2012	2	TE	6	DBOR	2	0	3
8/12/2012	2	TE	7	DBOR	3	0	2
8/12/2012	2	TE	8	DBOR	1	1	7
8/12/2012	2	TE	9	DBOR	5	0	1
8/12/2012	2	TE	10	DBOR	1	1	3
8/12/2012	2	TE	11	DBOR	5	1	1
8/12/2012	2	TE	12	DBOR	3	0	2
8/12/2012	2	TE	13	DBOR	2	0	2
8/12/2012	2	TE	14	DBOR	4	0	1
8/12/2012	2	TE	15	DBOR	5	1	1
8/12/2012	2	TE	16	DBOR	1	1	3
8/12/2012	2	TE	17	DBOR	5	0	1
8/12/2012	2	TE	18	DBOR	1	0	5
8/9/2012	2	TE	1	DBPI	5	1	1
8/9/2012	2	TE	2	DBPI	1	1	1
8/9/2012	2	TE	3	DBPI	3	0	1
8/9/2012	2	TE	4	DBPI	4	0	1
8/9/2012	2	TE	5	DBPI	5	1	1
8/9/2012	2	TE	6	DBPI	2	0	1
8/9/2012	2	TE	7	DBPI	5	0	1
8/9/2012	2	TE	8	DBPI	1	1	2
8/9/2012	2	TE	9	DBPI	1	0	1
8/9/2012	2	TE	10	DBPI	5	1	1
8/9/2012	2	TE	11	DBPI	1	1	3
8/9/2012	2	TE	12	DBPI	4	0	1
8/9/2012	2	TE	13	DBPI	2	0	1
8/9/2012	2	TE	14	DBPI	5	1	1
8/9/2012	2	TE	15	DBPI	3	0	1
8/9/2012	2	TE	16	DBPI	1	1	1
8/9/2012	2	TE	17	DBPI	5	0	1
8/9/2012	2	TE	18	DBPI	1	0	1
8/10/2012	2	TE	1	DBPI	1	1	3
8/10/2012	2	TE	2	DBPI	5	1	1
8/10/2012	2	TE	3	DBPI	5	0	1
8/10/2012	2	TE	4	DBPI	2	0	2
8/10/2012	2	TE	5	DBPI	1	1	3
8/10/2012	2	TE	6	DBPI	4	0	1
8/10/2012	2	TE	7	DBPI	3	0	1
8/10/2012	2	TE	8	DBPI	5	1	1
8/10/2012	2	TE	9	DBPI	1	0	2
8/10/2012	2	TE	10	DBPI	5	1	1
8/10/2012	2	TE	11	DBPI	1	1	1
8/10/2012	2	TE	12	DBPI	4	0	1
8/10/2012	2	TE	13	DBPI	2	0	3
8/10/2012	2	TE	14	DBPI	5	1	1
8/10/2012	2	TE	15	DBPI	1	0	1
8/10/2012	2	TE	16	DBPI	1	1	1
8/10/2012	2	TE	17	DBPI	5	0	1
8/10/2012	2	TE	18	DBPI	3	0	1
8/11/2012	2	TE	1	DBPI	5	1	2
8/11/2012	2	TE	2	DBPI	1	1	4
8/11/2012	2	TE	3	DBPI	2	0	3
8/11/2012	2	TE	4	DBPI	3	0	1
8/11/2012	2	TE	5	DBPI	1	1	2
8/11/2012	2	TE	6	DBPI	5	0	1
8/11/2012	2	TE	7	DBPI	5	1	1
8/11/2012	2	TE	8	DBPI	4	0	1
8/11/2012	2	TE	9	DBPI	1	0	1
8/11/2012	2	TE	10	DBPI	1	1	4
8/11/2012	2	TE	11	DBPI	5	1	1
8/11/2012	2	TE	12	DBPI	1	0	2
8/11/2012	2	TE	13	DBPI	4	0	1
8/11/2012	2	TE	14	DBPI	1	1	1
8/11/2012	2	TE	15	DBPI	3	0	1
8/11/2012	2	TE	16	DBPI	5	1	1
8/11/2012	2	TE	17	DBPI	2	0	1
8/11/2012	2	TE	18	DBPI	5	0	1
8/12/2012	2	TE	1	DBPI	5	1	1
8/12/2012	2	TE	2	DBPI	1	1	1
8/12/2012	2	TE	3	DBPI	4	0	1
8/12/2012	2	TE	4	DBPI	1	0	2
8/12/2012	2	TE	5	DBPI	5	1	1
8/12/2012	2	TE	6	DBPI	2	0	2
8/12/2012	2	TE	7	DBPI	3	0	1
8/12/2012	2	TE	8	DBPI	1	1	1
8/12/2012	2	TE	9	DBPI	5	0	1
8/12/2012	2	TE	10	DBPI	1	1	1
8/12/2012	2	TE	11	DBPI	5	1	1
8/12/2012	2	TE	12	DBPI	3	0	1
8/12/2012	2	TE	13	DBPI	2	0	3
8/12/2012	2	TE	14	DBPI	4	0	3
8/12/2012	2	TE	15	DBPI	5	1	1
8/12/2012	2	TE	16	DBPI	1	1	3
8/12/2012	2	TE	17	DBPI	5	0	1
8/12/2012	2	TE	18	DBPI	1	0	1
8/3/2012	2	TE	1	ORPU	5	1	2
8/3/2012	2	TE	2	ORPU	1	1	13
8/3/2012	2	TE	3	ORPU	4	0	2
8/3/2012	2	TE	4	ORPU	2	0	9
8/3/2012	2	TE	5	ORPU	5	1	2
8/3/2012	2	TE	6	ORPU	1	0	61
8/3/2012	2	TE	7	ORPU	5	0	3
8/3/2012	2	TE	8	ORPU	3	0	7
8/3/2012	2	TE	9	ORPU	1	1	61
8/3/2012	2	TE	10	ORPU	5	1	3
8/3/2012	2	TE	11	ORPU	1	1	61
8/3/2012	2	TE	12	ORPU	3	0	3
8/3/2012	2	TE	13	ORPU	2	0	6
8/3/2012	2	TE	14	ORPU	5	1	4
8/3/2012	2	TE	15	ORPU	1	0	61
8/3/2012	2	TE	16	ORPU	4	0	4
8/3/2012	2	TE	17	ORPU	1	1	61
8/3/2012	2	TE	18	ORPU	5	0	1
8/4/2012	2	TE	1	ORPU	5	1	5
8/4/2012	2	TE	2	ORPU	1	1	61
8/4/2012	2	TE	3	ORPU	3	0	6
8/4/2012	2	TE	4	ORPU	4	0	2
8/4/2012	2	TE	5	ORPU	5	1	5
8/4/2012	2	TE	6	ORPU	5	0	3
8/4/2012	2	TE	7	ORPU	2	0	61
8/4/2012	2	TE	8	ORPU	1	1	61
8/4/2012	2	TE	9	ORPU	1	0	61
8/4/2012	2	TE	10	ORPU	1	1	61
8/4/2012	2	TE	11	ORPU	5	1	3
8/4/2012	2	TE	12	ORPU	5	0	2
8/4/2012	2	TE	13	ORPU	2	0	61
8/4/2012	2	TE	14	ORPU	5	1	2
8/4/2012	2	TE	15	ORPU	1	1	61
8/4/2012	2	TE	16	ORPU	3	0	61
8/4/2012	2	TE	17	ORPU	1	0	61
8/4/2012	2	TE	18	ORPU	4	0	2
8/5/2012	2	TE	1	ORPU	5	1	3
8/5/2012	2	TE	2	ORPU	1	1	61
8/5/2012	2	TE	3	ORPU	5	0	3
8/5/2012	2	TE	4	ORPU	4	0	2
8/5/2012	2	TE	5	ORPU	1	1	61
8/5/2012	2	TE	6	ORPU	1	0	57
8/5/2012	2	TE	7	ORPU	2	0	12
8/5/2012	2	TE	8	ORPU	5	1	3
8/5/2012	2	TE	9	ORPU	3	0	9
8/5/2012	2	TE	10	ORPU	1	1	17
8/5/2012	2	TE	11	ORPU	5	1	4
8/5/2012	2	TE	12	ORPU	3	0	61
8/5/2012	2	TE	13	ORPU	1	1	61
8/5/2012	2	TE	14	ORPU	4	0	3
8/5/2012	2	TE	15	ORPU	5	1	5
8/5/2012	2	TE	16	ORPU	5	0	3
8/5/2012	2	TE	17	ORPU	2	0	11
8/5/2012	2	TE	18	ORPU	1	0	31
8/6/2012	2	TE	1	ORPU	5	1	4
8/6/2012	2	TE	2	ORPU	1	1	11
8/6/2012	2	TE	3	ORPU	4	0	3
8/6/2012	2	TE	4	ORPU	2	0	11
8/6/2012	2	TE	5	ORPU	5	0	3
8/6/2012	2	TE	6	ORPU	1	1	9
8/6/2012	2	TE	7	ORPU	5	1	6
8/6/2012	2	TE	8	ORPU	3	0	7
8/6/2012	2	TE	9	ORPU	1	0	5
8/6/2012	2	TE	10	ORPU	5	1	1
8/6/2012	2	TE	11	ORPU	1	1	30
8/6/2012	2	TE	12	ORPU	1	0	11
8/6/2012	2	TE	13	ORPU	4	0	7
8/6/2012	2	TE	14	ORPU	2	0	19
8/6/2012	2	TE	15	ORPU	5	1	3
8/6/2012	2	TE	16	ORPU	3	0	61
8/6/2012	2	TE	17	ORPU	1	1	13
8/6/2012	2	TE	18	ORPU	5	0	3
8/9/2012	2	TE	1	PBPI	5	1	5
8/9/2012	2	TE	2	PBPI	1	1	61
8/9/2012	2	TE	3	PBPI	3	0	2
8/9/2012	2	TE	4	PBPI	4	0	2
8/9/2012	2	TE	5	PBPI	5	1	3
8/9/2012	2	TE	6	PBPI	2	0	61
8/9/2012	2	TE	7	PBPI	5	0	2
8/9/2012	2	TE	8	PBPI	1	1	61
8/9/2012	2	TE	9	PBPI	1	0	61
8/9/2012	2	TE	10	PBPI	5	1	1
8/9/2012	2	TE	11	PBPI	1	1	61
8/9/2012	2	TE	12	PBPI	4	0	1
8/9/2012	2	TE	13	PBPI	2	0	47
8/9/2012	2	TE	14	PBPI	5	1	1
8/9/2012	2	TE	15	PBPI	3	0	1
8/9/2012	2	TE	16	PBPI	1	1	61
8/9/2012	2	TE	17	PBPI	5	0	1
8/9/2012	2	TE	18	PBPI	1	0	61
8/10/2012	2	TE	1	PBPI	1	1	61
8/10/2012	2	TE	2	PBPI	5	1	1
8/10/2012	2	TE	3	PBPI	5	0	1
8/10/2012	2	TE	4	PBPI	2	0	5
8/10/2012	2	TE	5	PBPI	1	1	61
8/10/2012	2	TE	6	PBPI	4	0	1
8/10/2012	2	TE	7	PBPI	3	0	4
8/10/2012	2	TE	8	PBPI	5	1	2
8/10/2012	2	TE	9	PBPI	1	0	24
8/10/2012	2	TE	10	PBPI	5	1	3
8/10/2012	2	TE	11	PBPI	1	1	61
8/10/2012	2	TE	12	PBPI	4	0	1
8/10/2012	2	TE	13	PBPI	2	0	2
8/10/2012	2	TE	14	PBPI	5	1	1
8/10/2012	2	TE	15	PBPI	1	0	61
8/10/2012	2	TE	16	PBPI	1	1	3
8/10/2012	2	TE	17	PBPI	5	0	1
8/10/2012	2	TE	18	PBPI	3	0	4
8/11/2012	2	TE	1	PBPI	5	1	2
8/11/2012	2	TE	2	PBPI	1	1	11
8/11/2012	2	TE	3	PBPI	2	0	61
8/11/2012	2	TE	4	PBPI	3	0	3
8/11/2012	2	TE	5	PBPI	1	1	61
8/11/2012	2	TE	6	PBPI	5	0	2
8/11/2012	2	TE	7	PBPI	5	1	1
8/11/2012	2	TE	8	PBPI	4	0	1
8/11/2012	2	TE	9	PBPI	1	0	61
8/11/2012	2	TE	10	PBPI	1	1	61
8/11/2012	2	TE	11	PBPI	5	1	1
8/11/2012	2	TE	12	PBPI	1	0	61
8/11/2012	2	TE	13	PBPI	4	0	1
8/11/2012	2	TE	14	PBPI	1	1	61
8/11/2012	2	TE	15	PBPI	3	0	1
8/11/2012	2	TE	16	PBPI	5	1	2
8/11/2012	2	TE	17	PBPI	2	0	61
8/11/2012	2	TE	18	PBPI	5	0	3
8/12/2012	2	TE	1	PBPI	5	1	3
8/12/2012	2	TE	2	PBPI	1	1	10
8/12/2012	2	TE	3	PBPI	4	0	1
8/12/2012	2	TE	4	PBPI	1	0	22
8/12/2012	2	TE	5	PBPI	5	1	3
8/12/2012	2	TE	6	PBPI	2	0	6
8/12/2012	2	TE	7	PBPI	3	0	2
8/12/2012	2	TE	8	PBPI	1	1	61
8/12/2012	2	TE	9	PBPI	5	0	1
8/12/2012	2	TE	10	PBPI	1	1	61
8/12/2012	2	TE	11	PBPI	5	1	5
8/12/2012	2	TE	12	PBPI	3	0	4
8/12/2012	2	TE	13	PBPI	2	0	4
8/12/2012	2	TE	14	PBPI	4	0	2
8/12/2012	2	TE	15	PBPI	5	1	1
8/12/2012	2	TE	16	PBPI	1	1	61
8/12/2012	2	TE	17	PBPI	5	0	1
8/12/2012	2	TE	18	PBPI	1	0	61
8/3/2012	2	TE	1	PGPU	5	1	6
8/3/2012	2	TE	2	PGPU	1	1	17
8/3/2012	2	TE	3	PGPU	4	0	3
8/3/2012	2	TE	4	PGPU	2	0	3
8/3/2012	2	TE	5	PGPU	5	1	6
8/3/2012	2	TE	6	PGPU	1	0	6
8/3/2012	2	TE	7	PGPU	5	0	2
8/3/2012	2	TE	8	PGPU	3	0	2
8/3/2012	2	TE	9	PGPU	1	1	5
8/3/2012	2	TE	10	PGPU	5	1	5
8/3/2012	2	TE	11	PGPU	1	1	5
8/3/2012	2	TE	12	PGPU	3	0	4
8/3/2012	2	TE	13	PGPU	2	0	4
8/3/2012	2	TE	14	PGPU	5	1	4
8/3/2012	2	TE	15	PGPU	1	0	61
8/3/2012	2	TE	16	PGPU	4	0	5
8/3/2012	2	TE	17	PGPU	1	1	6
8/3/2012	2	TE	18	PGPU	5	0	1
8/4/2012	2	TE	1	PGPU	5	1	13
8/4/2012	2	TE	2	PGPU	1	1	18
8/4/2012	2	TE	3	PGPU	3	0	5
8/4/2012	2	TE	4	PGPU	4	0	7
8/4/2012	2	TE	5	PGPU	5	1	7
8/4/2012	2	TE	6	PGPU	5	0	6
8/4/2012	2	TE	7	PGPU	2	0	5
8/4/2012	2	TE	8	PGPU	1	1	14
8/4/2012	2	TE	9	PGPU	1	0	10
8/4/2012	2	TE	10	PGPU	1	1	11
8/4/2012	2	TE	11	PGPU	5	1	3
8/4/2012	2	TE	12	PGPU	5	0	5
8/4/2012	2	TE	13	PGPU	2	0	4
8/4/2012	2	TE	14	PGPU	5	1	4
8/4/2012	2	TE	15	PGPU	1	1	61
8/4/2012	2	TE	16	PGPU	3	0	4
8/4/2012	2	TE	17	PGPU	1	0	4
8/4/2012	2	TE	18	PGPU	4	0	1
8/5/2012	2	TE	1	PGPU	5	1	3
8/5/2012	2	TE	2	PGPU	1	1	9
8/5/2012	2	TE	3	PGPU	5	0	2
8/5/2012	2	TE	4	PGPU	4	0	2
8/5/2012	2	TE	5	PGPU	1	1	5
8/5/2012	2	TE	6	PGPU	1	0	3
8/5/2012	2	TE	7	PGPU	2	0	2
8/5/2012	2	TE	8	PGPU	5	1	1
8/5/2012	2	TE	9	PGPU	3	0	2
8/5/2012	2	TE	10	PGPU	1	1	5
8/5/2012	2	TE	11	PGPU	5	1	1
8/5/2012	2	TE	12	PGPU	3	0	3
8/5/2012	2	TE	13	PGPU	1	1	3
8/5/2012	2	TE	14	PGPU	4	0	2
8/5/2012	2	TE	15	PGPU	5	1	1
8/5/2012	2	TE	16	PGPU	5	0	2
8/5/2012	2	TE	17	PGPU	2	0	2
8/5/2012	2	TE	18	PGPU	1	0	3
8/6/2012	2	TE	1	PGPU	5	1	2
8/6/2012	2	TE	2	PGPU	1	1	4
8/6/2012	2	TE	3	PGPU	4	0	2
8/6/2012	2	TE	4	PGPU	2	0	5
8/6/2012	2	TE	5	PGPU	5	0	1
8/6/2012	2	TE	6	PGPU	1	1	3
8/6/2012	2	TE	7	PGPU	5	1	1
8/6/2012	2	TE	8	PGPU	3	0	1
8/6/2012	2	TE	9	PGPU	1	0	2
8/6/2012	2	TE	10	PGPU	5	1	2
8/6/2012	2	TE	11	PGPU	1	1	4
8/6/2012	2	TE	12	PGPU	1	0	5
8/6/2012	2	TE	13	PGPU	4	0	2
8/6/2012	2	TE	14	PGPU	2	0	3
8/6/2012	2	TE	15	PGPU	5	1	1
8/6/2012	2	TE	16	PGPU	3	0	5
8/6/2012	2	TE	17	PGPU	1	1	5
8/6/2012	2	TE	18	PGPU	5	0	1
8/3/2012	2	TE	1	PURE	5	1	33
8/3/2012	2	TE	2	PURE	1	1	22
8/3/2012	2	TE	3	PURE	4	0	6
8/3/2012	2	TE	4	PURE	2	0	9
8/3/2012	2	TE	5	PURE	5	1	5
8/3/2012	2	TE	6	PURE	1	0	10
8/3/2012	2	TE	7	PURE	5	0	1
8/3/2012	2	TE	8	PURE	3	0	3
8/3/2012	2	TE	9	PURE	1	1	2
8/3/2012	2	TE	10	PURE	5	1	3
8/3/2012	2	TE	11	PURE	1	1	7
8/3/2012	2	TE	12	PURE	3	0	5
8/3/2012	2	TE	13	PURE	2	0	7
8/3/2012	2	TE	14	PURE	5	1	3
8/3/2012	2	TE	15	PURE	1	0	4
8/3/2012	2	TE	16	PURE	4	0	3
8/3/2012	2	TE	17	PURE	1	1	2
8/3/2012	2	TE	18	PURE	5	0	1
8/4/2012	2	TE	1	PURE	5	1	3
8/4/2012	2	TE	2	PURE	1	1	61
8/4/2012	2	TE	3	PURE	3	0	3
8/4/2012	2	TE	4	PURE	4	0	3
8/4/2012	2	TE	5	PURE	5	1	5
8/4/2012	2	TE	6	PURE	5	0	2
8/4/2012	2	TE	7	PURE	2	0	1
8/4/2012	2	TE	8	PURE	1	1	6
8/4/2012	2	TE	9	PURE	1	0	10
8/4/2012	2	TE	10	PURE	1	1	55
8/4/2012	2	TE	11	PURE	5	1	2
8/4/2012	2	TE	12	PURE	5	0	4
8/4/2012	2	TE	13	PURE	2	0	5
8/4/2012	2	TE	14	PURE	5	1	2
8/4/2012	2	TE	15	PURE	1	1	61
8/4/2012	2	TE	16	PURE	3	0	4
8/4/2012	2	TE	17	PURE	1	0	3
8/4/2012	2	TE	18	PURE	4	0	1
8/5/2012	2	TE	1	PURE	5	1	6
8/5/2012	2	TE	2	PURE	1	1	61
8/5/2012	2	TE	3	PURE	5	0	5
8/5/2012	2	TE	4	PURE	4	0	5
8/5/2012	2	TE	5	PURE	1	1	5
8/5/2012	2	TE	6	PURE	1	0	7
8/5/2012	2	TE	7	PURE	2	0	6
8/5/2012	2	TE	8	PURE	5	1	2
8/5/2012	2	TE	9	PURE	3	0	61
8/5/2012	2	TE	10	PURE	1	1	8
8/5/2012	2	TE	11	PURE	5	1	2
8/5/2012	2	TE	12	PURE	3	0	61
8/5/2012	2	TE	13	PURE	1	1	5
8/5/2012	2	TE	14	PURE	4	0	1
8/5/2012	2	TE	15	PURE	5	1	2
8/5/2012	2	TE	16	PURE	5	0	1
8/5/2012	2	TE	17	PURE	2	0	3
8/5/2012	2	TE	18	PURE	1	0	61
8/6/2012	2	TE	1	PURE	5	1	1
8/6/2012	2	TE	2	PURE	1	1	61
8/6/2012	2	TE	3	PURE	4	0	1
8/6/2012	2	TE	4	PURE	2	0	1
8/6/2012	2	TE	5	PURE	5	0	1
8/6/2012	2	TE	6	PURE	1	1	4
8/6/2012	2	TE	7	PURE	5	1	2
8/6/2012	2	TE	8	PURE	3	0	3
8/6/2012	2	TE	9	PURE	1	0	12
8/6/2012	2	TE	10	PURE	5	1	1
8/6/2012	2	TE	11	PURE	1	1	6
8/6/2012	2	TE	12	PURE	1	0	61
8/6/2012	2	TE	13	PURE	4	0	8
8/6/2012	2	TE	14	PURE	2	0	4
8/6/2012	2	TE	15	PURE	5	1	1
8/6/2012	2	TE	16	PURE	3	0	53
8/6/2012	2	TE	17	PURE	1	1	3
8/6/2012	2	TE	18	PURE	5	0	1
8/3/2012	2	TE	1	PUYE	5	1	1
8/3/2012	2	TE	2	PUYE	1	1	2
8/3/2012	2	TE	3	PUYE	4	0	1
8/3/2012	2	TE	4	PUYE	2	0	1
8/3/2012	2	TE	5	PUYE	5	1	1
8/3/2012	2	TE	6	PUYE	1	0	2
8/3/2012	2	TE	7	PUYE	5	0	1
8/3/2012	2	TE	8	PUYE	3	0	1
8/3/2012	2	TE	9	PUYE	1	1	1
8/3/2012	2	TE	10	PUYE	5	1	1
8/3/2012	2	TE	11	PUYE	1	1	2
8/3/2012	2	TE	12	PUYE	3	0	2
8/3/2012	2	TE	13	PUYE	2	0	1
8/3/2012	2	TE	14	PUYE	5	1	1
8/3/2012	2	TE	15	PUYE	1	0	1
8/3/2012	2	TE	16	PUYE	4	0	1
8/3/2012	2	TE	17	PUYE	1	1	2
8/3/2012	2	TE	18	PUYE	5	0	1
8/4/2012	2	TE	1	PUYE	5	1	1
8/4/2012	2	TE	2	PUYE	1	1	2
8/4/2012	2	TE	3	PUYE	3	0	1
8/4/2012	2	TE	4	PUYE	4	0	1
8/4/2012	2	TE	5	PUYE	5	1	1
8/4/2012	2	TE	6	PUYE	5	0	1
8/4/2012	2	TE	7	PUYE	2	0	4
8/4/2012	2	TE	8	PUYE	1	1	3
8/4/2012	2	TE	9	PUYE	1	0	5
8/4/2012	2	TE	10	PUYE	1	1	4
8/4/2012	2	TE	11	PUYE	5	1	1
8/4/2012	2	TE	12	PUYE	5	0	1
8/4/2012	2	TE	13	PUYE	2	0	1
8/4/2012	2	TE	14	PUYE	5	1	1
8/4/2012	2	TE	15	PUYE	1	1	1
8/4/2012	2	TE	16	PUYE	3	0	1
8/4/2012	2	TE	17	PUYE	1	0	2
8/4/2012	2	TE	18	PUYE	4	0	1
8/5/2012	2	TE	1	PUYE	5	1	1
8/5/2012	2	TE	2	PUYE	1	1	4
8/5/2012	2	TE	3	PUYE	5	0	1
8/5/2012	2	TE	4	PUYE	4	0	1
8/5/2012	2	TE	5	PUYE	1	1	3
8/5/2012	2	TE	6	PUYE	1	0	2
8/5/2012	2	TE	7	PUYE	2	0	2
8/5/2012	2	TE	8	PUYE	5	1	1
8/5/2012	2	TE	9	PUYE	3	0	2
8/5/2012	2	TE	10	PUYE	1	1	3
8/5/2012	2	TE	11	PUYE	5	1	1
8/5/2012	2	TE	12	PUYE	3	0	1
8/5/2012	2	TE	13	PUYE	1	1	2
8/5/2012	2	TE	14	PUYE	4	0	1
8/5/2012	2	TE	15	PUYE	5	1	1
8/5/2012	2	TE	16	PUYE	5	0	1
8/5/2012	2	TE	17	PUYE	2	0	2
8/5/2012	2	TE	18	PUYE	1	0	61
8/6/2012	2	TE	1	PUYE	5	1	1
8/6/2012	2	TE	2	PUYE	1	1	1
8/6/2012	2	TE	3	PUYE	4	0	1
8/6/2012	2	TE	4	PUYE	2	0	28
8/6/2012	2	TE	5	PUYE	5	0	1
8/6/2012	2	TE	6	PUYE	1	1	2
8/6/2012	2	TE	7	PUYE	5	1	1
8/6/2012	2	TE	8	PUYE	3	0	3
8/6/2012	2	TE	9	PUYE	1	0	1
8/6/2012	2	TE	10	PUYE	5	1	1
8/6/2012	2	TE	11	PUYE	1	1	6
8/6/2012	2	TE	12	PUYE	1	0	61
8/6/2012	2	TE	13	PUYE	4	0	1
8/6/2012	2	TE	14	PUYE	2	0	61
8/6/2012	2	TE	15	PUYE	5	1	1
8/6/2012	2	TE	16	PUYE	3	0	61
8/6/2012	2	TE	17	PUYE	1	1	4
8/6/2012	2	TE	18	PUYE	5	0	1
8/23/2012	3	TE	1	DBPB	5	1	4
8/23/2012	3	TE	2	DBPB	1	1	61
8/23/2012	3	TE	3	DBPB	3	0	61
8/23/2012	3	TE	4	DBPB	1	0	61
8/23/2012	3	TE	5	DBPB	5	1	4
8/23/2012	3	TE	6	DBPB	2	0	61
8/23/2012	3	TE	7	DBPB	1	1	61
8/23/2012	3	TE	8	DBPB	5	0	2
8/23/2012	3	TE	9	DBPB	4	0	61
8/23/2012	3	TE	10	DBPB	5	1	4
8/23/2012	3	TE	11	DBPB	1	1	61
8/23/2012	3	TE	12	DBPB	4	0	5
8/23/2012	3	TE	13	DBPB	2	0	61
8/23/2012	3	TE	14	DBPB	5	1	5
8/23/2012	3	TE	15	DBPB	3	0	61
8/23/2012	3	TE	16	DBPB	1	1	61
8/23/2012	3	TE	17	DBPB	5	0	3
8/23/2012	3	TE	18	DBPB	1	0	27
8/24/2012	3	TE	1	DBPB	5	1	10
8/24/2012	3	TE	2	DBPB	1	1	61
8/24/2012	3	TE	3	DBPB	5	0	8
8/24/2012	3	TE	4	DBPB	1	0	61
8/24/2012	3	TE	5	DBPB	5	1	6
8/24/2012	3	TE	6	DBPB	3	0	61
8/24/2012	3	TE	7	DBPB	1	1	61
8/24/2012	3	TE	8	DBPB	2	0	24
8/24/2012	3	TE	9	DBPB	4	0	3
8/24/2012	3	TE	10	DBPB	5	1	3
8/24/2012	3	TE	11	DBPB	1	1	61
8/24/2012	3	TE	12	DBPB	3	0	61
8/24/2012	3	TE	13	DBPB	2	0	61
8/24/2012	3	TE	14	DBPB	1	1	61
8/24/2012	3	TE	15	DBPB	1	0	61
8/24/2012	3	TE	16	DBPB	4	0	61
8/24/2012	3	TE	17	DBPB	5	1	3
8/24/2012	3	TE	18	DBPB	5	0	2
8/25/2012	3	TE	1	DBPB	5	1	5
8/25/2012	3	TE	2	DBPB	1	1	61
8/25/2012	3	TE	3	DBPB	2	0	61
8/25/2012	3	TE	4	DBPB	4	0	18
8/25/2012	3	TE	5	DBPB	5	0	2
8/25/2012	3	TE	6	DBPB	1	1	61
8/25/2012	3	TE	7	DBPB	5	1	3
8/25/2012	3	TE	8	DBPB	1	0	61
8/25/2012	3	TE	9	DBPB	3	0	10
8/25/2012	3	TE	10	DBPB	5	1	3
8/25/2012	3	TE	11	DBPB	1	1	8
8/25/2012	3	TE	12	DBPB	4	0	3
8/25/2012	3	TE	13	DBPB	1	0	61
8/25/2012	3	TE	14	DBPB	3	0	61
8/25/2012	3	TE	15	DBPB	5	1	2
8/25/2012	3	TE	16	DBPB	2	0	61
8/25/2012	3	TE	17	DBPB	1	1	20
8/25/2012	3	TE	18	DBPB	5	0	3
8/26/2012	3	TE	1	DBPB	5	1	7
8/26/2012	3	TE	2	DBPB	1	1	61
8/26/2012	3	TE	3	DBPB	5	0	3
8/26/2012	3	TE	4	DBPB	2	0	61
8/26/2012	3	TE	5	DBPB	1	1	61
8/26/2012	3	TE	6	DBPB	4	0	4
8/26/2012	3	TE	7	DBPB	3	0	61
8/26/2012	3	TE	8	DBPB	5	1	3
8/26/2012	3	TE	9	DBPB	1	0	61
8/26/2012	3	TE	10	DBPB	5	1	3
8/26/2012	3	TE	11	DBPB	1	1	61
8/26/2012	3	TE	12	DBPB	2	0	61
8/26/2012	3	TE	13	DBPB	5	0	3
8/26/2012	3	TE	14	DBPB	1	0	61
8/26/2012	3	TE	15	DBPB	1	1	61
8/26/2012	3	TE	16	DBPB	4	0	4
8/26/2012	3	TE	17	DBPB	3	0	61
8/26/2012	3	TE	18	DBPB	5	1	4
8/23/2012	3	TE	1	DBPU	5	1	3
8/23/2012	3	TE	2	DBPU	1	1	17
8/23/2012	3	TE	3	DBPU	3	0	7
8/23/2012	3	TE	4	DBPU	1	0	61
8/23/2012	3	TE	5	DBPU	5	1	2
8/23/2012	3	TE	6	DBPU	2	0	61
8/23/2012	3	TE	7	DBPU	1	1	61
8/23/2012	3	TE	8	DBPU	5	0	2
8/23/2012	3	TE	9	DBPU	4	0	2
8/23/2012	3	TE	10	DBPU	5	1	4
8/23/2012	3	TE	11	DBPU	1	1	61
8/23/2012	3	TE	12	DBPU	4	0	2
8/23/2012	3	TE	13	DBPU	2	0	16
8/23/2012	3	TE	14	DBPU	5	1	6
8/23/2012	3	TE	15	DBPU	3	0	61
8/23/2012	3	TE	16	DBPU	1	1	30
8/23/2012	3	TE	17	DBPU	5	0	4
8/23/2012	3	TE	18	DBPU	1	0	48
8/24/2012	3	TE	1	DBPU	5	1	3
8/24/2012	3	TE	2	DBPU	1	1	61
8/24/2012	3	TE	3	DBPU	5	0	2
8/24/2012	3	TE	4	DBPU	1	0	22
8/24/2012	3	TE	5	DBPU	5	1	2
8/24/2012	3	TE	6	DBPU	3	0	10
8/24/2012	3	TE	7	DBPU	1	1	61
8/24/2012	3	TE	8	DBPU	2	0	48
8/24/2012	3	TE	9	DBPU	4	0	2
8/24/2012	3	TE	10	DBPU	5	1	3
8/24/2012	3	TE	11	DBPU	1	1	61
8/24/2012	3	TE	12	DBPU	3	0	11
8/24/2012	3	TE	13	DBPU	2	0	11
8/24/2012	3	TE	14	DBPU	1	1	11
8/24/2012	3	TE	15	DBPU	1	0	13
8/24/2012	3	TE	16	DBPU	4	0	2
8/24/2012	3	TE	17	DBPU	5	1	3
8/24/2012	3	TE	18	DBPU	5	0	3
8/25/2012	3	TE	1	DBPU	5	1	3
8/25/2012	3	TE	2	DBPU	1	1	4
8/25/2012	3	TE	3	DBPU	2	0	5
8/25/2012	3	TE	4	DBPU	4	0	2
8/25/2012	3	TE	5	DBPU	5	0	2
8/25/2012	3	TE	6	DBPU	1	1	3
8/25/2012	3	TE	7	DBPU	5	1	2
8/25/2012	3	TE	8	DBPU	1	0	15
8/25/2012	3	TE	9	DBPU	3	0	6
8/25/2012	3	TE	10	DBPU	5	1	2
8/25/2012	3	TE	11	DBPU	1	1	31
8/25/2012	3	TE	12	DBPU	4	0	2
8/25/2012	3	TE	13	DBPU	1	0	3
8/25/2012	3	TE	14	DBPU	3	0	9
8/25/2012	3	TE	15	DBPU	5	1	2
8/25/2012	3	TE	16	DBPU	2	0	4
8/25/2012	3	TE	17	DBPU	1	1	3
8/25/2012	3	TE	18	DBPU	5	0	1
8/26/2012	3	TE	1	DBPU	5	1	11
8/26/2012	3	TE	2	DBPU	1	1	61
8/26/2012	3	TE	3	DBPU	5	0	4
8/26/2012	3	TE	4	DBPU	2	0	20
8/26/2012	3	TE	5	DBPU	1	1	17
8/26/2012	3	TE	6	DBPU	4	0	3
8/26/2012	3	TE	7	DBPU	3	0	22
8/26/2012	3	TE	8	DBPU	5	1	6
8/26/2012	3	TE	9	DBPU	1	0	61
8/26/2012	3	TE	10	DBPU	5	1	61
8/26/2012	3	TE	11	DBPU	1	1	61
8/26/2012	3	TE	12	DBPU	2	0	61
8/26/2012	3	TE	13	DBPU	5	0	7
8/26/2012	3	TE	14	DBPU	1	0	61
8/26/2012	3	TE	15	DBPU	1	1	61
8/26/2012	3	TE	16	DBPU	4	0	3
8/26/2012	3	TE	17	DBPU	3	0	61
8/26/2012	3	TE	18	DBPU	5	1	5
8/23/2012	3	TE	1	DGPU	5	1	1
8/23/2012	3	TE	2	DGPU	1	1	6
8/23/2012	3	TE	3	DGPU	3	0	14
8/23/2012	3	TE	4	DGPU	1	0	61
8/23/2012	3	TE	5	DGPU	5	1	1
8/23/2012	3	TE	6	DGPU	2	0	61
8/23/2012	3	TE	7	DGPU	1	1	61
8/23/2012	3	TE	8	DGPU	5	0	1
8/23/2012	3	TE	9	DGPU	4	0	1
8/23/2012	3	TE	10	DGPU	5	1	1
8/23/2012	3	TE	11	DGPU	1	1	61
8/23/2012	3	TE	12	DGPU	4	0	1
8/23/2012	3	TE	13	DGPU	2	0	61
8/23/2012	3	TE	14	DGPU	5	1	2
8/23/2012	3	TE	15	DGPU	3	0	1
8/23/2012	3	TE	16	DGPU	1	1	61
8/23/2012	3	TE	17	DGPU	5	0	1
8/23/2012	3	TE	18	DGPU	1	0	61
8/24/2012	3	TE	1	DGPU	5	1	2
8/24/2012	3	TE	2	DGPU	1	1	2
8/24/2012	3	TE	3	DGPU	5	0	1
8/24/2012	3	TE	4	DGPU	1	0	61
8/24/2012	3	TE	5	DGPU	5	1	1
8/24/2012	3	TE	6	DGPU	3	0	4
8/24/2012	3	TE	7	DGPU	1	1	1
8/24/2012	3	TE	8	DGPU	2	0	1
8/24/2012	3	TE	9	DGPU	4	0	1
8/24/2012	3	TE	10	DGPU	5	1	1
8/24/2012	3	TE	11	DGPU	1	1	61
8/24/2012	3	TE	12	DGPU	3	0	61
8/24/2012	3	TE	13	DGPU	2	0	61
8/24/2012	3	TE	14	DGPU	1	1	61
8/24/2012	3	TE	15	DGPU	1	0	61
8/24/2012	3	TE	16	DGPU	4	0	1
8/24/2012	3	TE	17	DGPU	5	1	1
8/24/2012	3	TE	18	DGPU	5	0	1
8/25/2012	3	TE	1	DGPU	5	1	1
8/25/2012	3	TE	2	DGPU	1	1	27
8/25/2012	3	TE	3	DGPU	2	0	61
8/25/2012	3	TE	4	DGPU	4	0	2
8/25/2012	3	TE	5	DGPU	5	0	1
8/25/2012	3	TE	6	DGPU	1	1	61
8/25/2012	3	TE	7	DGPU	5	1	1
8/25/2012	3	TE	8	DGPU	1	0	61
8/25/2012	3	TE	9	DGPU	3	0	61
8/25/2012	3	TE	10	DGPU	5	1	1
8/25/2012	3	TE	11	DGPU	1	1	30
8/25/2012	3	TE	12	DGPU	4	0	46
8/25/2012	3	TE	13	DGPU	1	0	61
8/25/2012	3	TE	14	DGPU	3	0	61
8/25/2012	3	TE	15	DGPU	5	1	1
8/25/2012	3	TE	16	DGPU	2	0	61
8/25/2012	3	TE	17	DGPU	1	1	61
8/25/2012	3	TE	18	DGPU	5	0	1
8/26/2012	3	TE	1	DGPU	5	1	4
8/26/2012	3	TE	2	DGPU	1	1	53
8/26/2012	3	TE	3	DGPU	5	0	5
8/26/2012	3	TE	4	DGPU	2	0	61
8/26/2012	3	TE	5	DGPU	1	1	61
8/26/2012	3	TE	6	DGPU	4	0	3
8/26/2012	3	TE	7	DGPU	3	0	7
8/26/2012	3	TE	8	DGPU	5	1	1
8/26/2012	3	TE	9	DGPU	1	0	61
8/26/2012	3	TE	10	DGPU	5	1	1
8/26/2012	3	TE	11	DGPU	1	1	3
8/26/2012	3	TE	12	DGPU	2	0	61
8/26/2012	3	TE	13	DGPU	5	0	1
8/26/2012	3	TE	14	DGPU	1	0	61
8/26/2012	3	TE	15	DGPU	1	1	61
8/26/2012	3	TE	16	DGPU	4	0	1
8/26/2012	3	TE	17	DGPU	3	0	61
8/26/2012	3	TE	18	DGPU	5	1	1
8/23/2012	3	TE	1	ORPG	5	1	1
8/23/2012	3	TE	2	ORPG	1	1	1
8/23/2012	3	TE	3	ORPG	3	0	1
8/23/2012	3	TE	4	ORPG	1	0	1
8/23/2012	3	TE	5	ORPG	5	1	1
8/23/2012	3	TE	6	ORPG	2	0	1
8/23/2012	3	TE	7	ORPG	1	1	1
8/23/2012	3	TE	8	ORPG	5	0	1
8/23/2012	3	TE	9	ORPG	4	0	1
8/23/2012	3	TE	10	ORPG	5	1	1
8/23/2012	3	TE	11	ORPG	1	1	1
8/23/2012	3	TE	12	ORPG	4	0	1
8/23/2012	3	TE	13	ORPG	2	0	2
8/23/2012	3	TE	14	ORPG	5	1	1
8/23/2012	3	TE	15	ORPG	3	0	1
8/23/2012	3	TE	16	ORPG	1	1	2
8/23/2012	3	TE	17	ORPG	5	0	1
8/23/2012	3	TE	18	ORPG	1	0	1
8/24/2012	3	TE	1	ORPG	5	1	1
8/24/2012	3	TE	2	ORPG	1	1	1
8/24/2012	3	TE	3	ORPG	5	0	1
8/24/2012	3	TE	4	ORPG	1	0	1
8/24/2012	3	TE	5	ORPG	5	1	1
8/24/2012	3	TE	6	ORPG	3	0	2
8/24/2012	3	TE	7	ORPG	1	1	1
8/24/2012	3	TE	8	ORPG	2	0	3
8/24/2012	3	TE	9	ORPG	4	0	1
8/24/2012	3	TE	10	ORPG	5	1	1
8/24/2012	3	TE	11	ORPG	1	1	3
8/24/2012	3	TE	12	ORPG	3	0	3
8/24/2012	3	TE	13	ORPG	2	0	3
8/24/2012	3	TE	14	ORPG	1	1	2
8/24/2012	3	TE	15	ORPG	1	0	4
8/24/2012	3	TE	16	ORPG	4	0	1
8/24/2012	3	TE	17	ORPG	5	1	1
8/24/2012	3	TE	18	ORPG	5	0	1
8/25/2012	3	TE	1	ORPG	5	1	1
8/25/2012	3	TE	2	ORPG	1	1	1
8/25/2012	3	TE	3	ORPG	2	0	1
8/25/2012	3	TE	4	ORPG	4	0	1
8/25/2012	3	TE	5	ORPG	5	0	1
8/25/2012	3	TE	6	ORPG	1	1	1
8/25/2012	3	TE	7	ORPG	5	1	1
8/25/2012	3	TE	8	ORPG	1	0	1
8/25/2012	3	TE	9	ORPG	3	0	1
8/25/2012	3	TE	10	ORPG	5	1	1
8/25/2012	3	TE	11	ORPG	1	1	1
8/25/2012	3	TE	12	ORPG	4	0	1
8/25/2012	3	TE	13	ORPG	1	0	1
8/25/2012	3	TE	14	ORPG	3	0	1
8/25/2012	3	TE	15	ORPG	5	1	1
8/25/2012	3	TE	16	ORPG	2	0	1
8/25/2012	3	TE	17	ORPG	1	1	1
8/25/2012	3	TE	18	ORPG	5	0	1
8/26/2012	3	TE	1	ORPG	5	1	1
8/26/2012	3	TE	2	ORPG	1	1	2
8/26/2012	3	TE	3	ORPG	5	0	2
8/26/2012	3	TE	4	ORPG	2	0	4
8/26/2012	3	TE	5	ORPG	1	1	1
8/26/2012	3	TE	6	ORPG	4	0	1
8/26/2012	3	TE	7	ORPG	3	0	3
8/26/2012	3	TE	8	ORPG	5	1	1
8/26/2012	3	TE	9	ORPG	1	0	2
8/26/2012	3	TE	10	ORPG	5	1	1
8/26/2012	3	TE	11	ORPG	1	1	2
8/26/2012	3	TE	12	ORPG	2	0	1
8/26/2012	3	TE	13	ORPG	5	0	1
8/26/2012	3	TE	14	ORPG	1	0	61
8/26/2012	3	TE	15	ORPG	1	1	5
8/26/2012	3	TE	16	ORPG	4	0	1
8/26/2012	3	TE	17	ORPG	3	0	61
8/26/2012	3	TE	18	ORPG	5	1	1
8/20/2012	3	TE	1	PBPU	5	1	3
8/20/2012	3	TE	2	PBPU	1	1	61
8/20/2012	3	TE	3	PBPU	3	0	21
8/20/2012	3	TE	4	PBPU	5	0	3
8/20/2012	3	TE	5	PBPU	2	0	61
8/20/2012	3	TE	6	PBPU	1	1	23
8/20/2012	3	TE	7	PBPU	5	1	3
8/20/2012	3	TE	8	PBPU	4	0	2
8/20/2012	3	TE	9	PBPU	1	0	61
8/20/2012	3	TE	10	PBPU	5	1	3
8/20/2012	3	TE	11	PBPU	1	1	10
8/20/2012	3	TE	12	PBPU	2	0	61
8/20/2012	3	TE	13	PBPU	4	0	13
8/20/2012	3	TE	14	PBPU	1	0	17
8/20/2012	3	TE	15	PBPU	5	1	2
8/20/2012	3	TE	16	PBPU	1	1	61
8/20/2012	3	TE	17	PBPU	3	0	61
8/20/2012	3	TE	18	PBPU	5	0	3
8/21/2012	3	TE	1	PBPU	5	1	5
8/21/2012	3	TE	2	PBPU	1	1	11
8/21/2012	3	TE	3	PBPU	5	0	2
8/21/2012	3	TE	4	PBPU	1	0	16
8/21/2012	3	TE	5	PBPU	5	1	1
8/21/2012	3	TE	6	PBPU	3	0	20
8/21/2012	3	TE	7	PBPU	1	1	2
8/21/2012	3	TE	8	PBPU	2	0	2
8/21/2012	3	TE	9	PBPU	4	0	2
8/21/2012	3	TE	10	PBPU	5	1	2
8/21/2012	3	TE	11	PBPU	1	1	18
8/21/2012	3	TE	12	PBPU	2	0	3
8/21/2012	3	TE	13	PBPU	5	0	2
8/21/2012	3	TE	14	PBPU	1	1	4
8/21/2012	3	TE	15	PBPU	4	0	2
8/21/2012	3	TE	16	PBPU	1	0	3
8/21/2012	3	TE	17	PBPU	5	1	2
8/21/2012	3	TE	18	PBPU	3	0	61
8/22/2012	3	TE	1	PBPU	5	1	2
8/22/2012	3	TE	2	PBPU	1	1	61
8/22/2012	3	TE	3	PBPU	2	0	6
8/22/2012	3	TE	4	PBPU	3	0	4
8/22/2012	3	TE	5	PBPU	1	1	61
8/22/2012	3	TE	6	PBPU	1	0	7
8/22/2012	3	TE	7	PBPU	4	0	2
8/22/2012	3	TE	8	PBPU	5	1	1
8/22/2012	3	TE	9	PBPU	5	0	2
8/22/2012	3	TE	10	PBPU	5	1	3
8/22/2012	3	TE	11	PBPU	1	1	61
8/22/2012	3	TE	12	PBPU	2	0	61
8/22/2012	3	TE	13	PBPU	4	0	16
8/22/2012	3	TE	14	PBPU	1	1	14
8/22/2012	3	TE	15	PBPU	3	0	61
8/22/2012	3	TE	16	PBPU	5	1	2
8/22/2012	3	TE	17	PBPU	1	0	61
8/22/2012	3	TE	18	PBPU	5	0	2
8/23/2012	3	TE	1	PBPU	5	1	2
8/23/2012	3	TE	2	PBPU	1	1	5
8/23/2012	3	TE	3	PBPU	1	0	3
8/23/2012	3	TE	4	PBPU	4	0	1
8/23/2012	3	TE	5	PBPU	1	1	41
8/23/2012	3	TE	6	PBPU	2	0	33
8/23/2012	3	TE	7	PBPU	5	1	2
8/23/2012	3	TE	8	PBPU	3	0	25
8/23/2012	3	TE	9	PBPU	5	0	1
8/23/2012	3	TE	10	PBPU	5	1	3
8/23/2012	3	TE	11	PBPU	1	1	9
8/23/2012	3	TE	12	PBPU	2	0	11
8/23/2012	3	TE	13	PBPU	4	0	6
8/23/2012	3	TE	14	PBPU	3	0	9
8/23/2012	3	TE	15	PBPU	5	1	1
8/23/2012	3	TE	16	PBPU	1	1	7
8/23/2012	3	TE	17	PBPU	5	0	1
8/23/2012	3	TE	18	PBPU	1	0	9
8/20/2012	3	TE	1	PIPU	5	1	1
8/20/2012	3	TE	2	PIPU	1	1	61
8/20/2012	3	TE	3	PIPU	3	0	3
8/20/2012	3	TE	4	PIPU	5	0	1
8/20/2012	3	TE	5	PIPU	2	0	14
8/20/2012	3	TE	6	PIPU	1	1	32
8/20/2012	3	TE	7	PIPU	5	1	1
8/20/2012	3	TE	8	PIPU	4	0	2
8/20/2012	3	TE	9	PIPU	1	0	1
8/20/2012	3	TE	10	PIPU	5	1	1
8/20/2012	3	TE	11	PIPU	1	1	1
8/20/2012	3	TE	12	PIPU	2	0	40
8/20/2012	3	TE	13	PIPU	4	0	1
8/20/2012	3	TE	14	PIPU	1	0	2
8/20/2012	3	TE	15	PIPU	5	1	1
8/20/2012	3	TE	16	PIPU	1	1	1
8/20/2012	3	TE	17	PIPU	3	0	2
8/20/2012	3	TE	18	PIPU	5	0	1
8/21/2012	3	TE	1	PIPU	5	1	1
8/21/2012	3	TE	2	PIPU	1	1	3
8/21/2012	3	TE	3	PIPU	5	0	2
8/21/2012	3	TE	4	PIPU	1	0	61
8/21/2012	3	TE	5	PIPU	5	1	1
8/21/2012	3	TE	6	PIPU	3	0	2
8/21/2012	3	TE	7	PIPU	1	1	2
8/21/2012	3	TE	8	PIPU	2	0	61
8/21/2012	3	TE	9	PIPU	4	0	1
8/21/2012	3	TE	10	PIPU	5	1	1
8/21/2012	3	TE	11	PIPU	1	1	61
8/21/2012	3	TE	12	PIPU	2	0	2
8/21/2012	3	TE	13	PIPU	5	0	1
8/21/2012	3	TE	14	PIPU	1	1	9
8/21/2012	3	TE	15	PIPU	4	0	1
8/21/2012	3	TE	16	PIPU	1	0	1
8/21/2012	3	TE	17	PIPU	5	1	1
8/21/2012	3	TE	18	PIPU	3	0	1
8/22/2012	3	TE	1	PIPU	5	1	1
8/22/2012	3	TE	2	PIPU	1	1	2
8/22/2012	3	TE	3	PIPU	2	0	34
8/22/2012	3	TE	4	PIPU	3	0	11
8/22/2012	3	TE	5	PIPU	1	1	3
8/22/2012	3	TE	6	PIPU	1	0	3
8/22/2012	3	TE	7	PIPU	4	0	1
8/22/2012	3	TE	8	PIPU	5	1	1
8/22/2012	3	TE	9	PIPU	5	0	1
8/22/2012	3	TE	10	PIPU	5	1	4
8/22/2012	3	TE	11	PIPU	1	1	2
8/22/2012	3	TE	12	PIPU	2	0	2
8/22/2012	3	TE	13	PIPU	4	0	1
8/22/2012	3	TE	14	PIPU	1	1	1
8/22/2012	3	TE	15	PIPU	3	0	1
8/22/2012	3	TE	16	PIPU	5	1	1
8/22/2012	3	TE	17	PIPU	1	0	1
8/22/2012	3	TE	18	PIPU	5	0	1
8/23/2012	3	TE	1	PIPU	5	1	1
8/23/2012	3	TE	2	PIPU	1	1	61
8/23/2012	3	TE	3	PIPU	1	0	61
8/23/2012	3	TE	4	PIPU	4	0	2
8/23/2012	3	TE	5	PIPU	1	1	13
8/23/2012	3	TE	6	PIPU	2	0	27
8/23/2012	3	TE	7	PIPU	5	1	1
8/23/2012	3	TE	8	PIPU	3	0	6
8/23/2012	3	TE	9	PIPU	5	0	1
8/23/2012	3	TE	10	PIPU	5	1	1
8/23/2012	3	TE	11	PIPU	1	1	61
8/23/2012	3	TE	12	PIPU	2	0	61
8/23/2012	3	TE	13	PIPU	4	0	1
8/23/2012	3	TE	14	PIPU	3	0	1
8/23/2012	3	TE	15	PIPU	5	1	1
8/23/2012	3	TE	16	PIPU	1	1	33
8/23/2012	3	TE	17	PIPU	5	0	1
8/23/2012	3	TE	18	PIPU	1	0	18
8/20/2012	3	TE	1	PUPU	5	1	2
8/20/2012	3	TE	2	PUPU	1	1	61
8/20/2012	3	TE	3	PUPU	3	0	61
8/20/2012	3	TE	4	PUPU	5	0	2
8/20/2012	3	TE	5	PUPU	2	0	61
8/20/2012	3	TE	6	PUPU	1	1	61
8/20/2012	3	TE	7	PUPU	5	1	2
8/20/2012	3	TE	8	PUPU	4	0	61
8/20/2012	3	TE	9	PUPU	1	0	61
8/20/2012	3	TE	10	PUPU	5	1	10
8/20/2012	3	TE	11	PUPU	1	1	61
8/20/2012	3	TE	12	PUPU	2	0	61
8/20/2012	3	TE	13	PUPU	4	0	61
8/20/2012	3	TE	14	PUPU	1	0	61
8/20/2012	3	TE	15	PUPU	5	1	1
8/20/2012	3	TE	16	PUPU	1	1	61
8/20/2012	3	TE	17	PUPU	3	0	61
8/20/2012	3	TE	18	PUPU	5	0	1
8/21/2012	3	TE	1	PUPU	5	1	5
8/21/2012	3	TE	2	PUPU	1	1	61
8/21/2012	3	TE	3	PUPU	5	0	3
8/21/2012	3	TE	4	PUPU	1	0	61
8/21/2012	3	TE	5	PUPU	5	1	1
8/21/2012	3	TE	6	PUPU	3	0	61
8/21/2012	3	TE	7	PUPU	1	1	61
8/21/2012	3	TE	8	PUPU	2	0	14
8/21/2012	3	TE	9	PUPU	4	0	3
8/21/2012	3	TE	10	PUPU	5	1	1
8/21/2012	3	TE	11	PUPU	1	1	61
8/21/2012	3	TE	12	PUPU	2	0	61
8/21/2012	3	TE	13	PUPU	5	0	2
8/21/2012	3	TE	14	PUPU	1	1	61
8/21/2012	3	TE	15	PUPU	4	0	61
8/21/2012	3	TE	16	PUPU	1	0	61
8/21/2012	3	TE	17	PUPU	5	1	1
8/21/2012	3	TE	18	PUPU	3	0	61
8/22/2012	3	TE	1	PUPU	5	1	2
8/22/2012	3	TE	2	PUPU	1	1	5
8/22/2012	3	TE	3	PUPU	2	0	5
8/22/2012	3	TE	4	PUPU	3	0	61
8/22/2012	3	TE	5	PUPU	1	1	61
8/22/2012	3	TE	6	PUPU	1	0	14
8/22/2012	3	TE	7	PUPU	4	0	61
8/22/2012	3	TE	8	PUPU	5	1	1
8/22/2012	3	TE	9	PUPU	5	0	1
8/22/2012	3	TE	10	PUPU	5	1	2
8/22/2012	3	TE	11	PUPU	1	1	61
8/22/2012	3	TE	12	PUPU	2	0	22
8/22/2012	3	TE	13	PUPU	4	0	2
8/22/2012	3	TE	14	PUPU	1	1	61
8/22/2012	3	TE	15	PUPU	3	0	61
8/22/2012	3	TE	16	PUPU	5	1	1
8/22/2012	3	TE	17	PUPU	1	0	61
8/22/2012	3	TE	18	PUPU	5	0	2
8/23/2012	3	TE	1	PUPU	5	1	4
8/23/2012	3	TE	2	PUPU	1	1	61
8/23/2012	3	TE	3	PUPU	1	0	61
8/23/2012	3	TE	4	PUPU	4	0	9
8/23/2012	3	TE	5	PUPU	1	1	61
8/23/2012	3	TE	6	PUPU	2	0	61
8/23/2012	3	TE	7	PUPU	5	1	1
8/23/2012	3	TE	8	PUPU	3	0	61
8/23/2012	3	TE	9	PUPU	5	0	1
8/23/2012	3	TE	10	PUPU	5	1	2
8/23/2012	3	TE	11	PUPU	1	1	61
8/23/2012	3	TE	12	PUPU	2	0	1
8/23/2012	3	TE	13	PUPU	4	0	4
8/23/2012	3	TE	14	PUPU	3	0	61
8/23/2012	3	TE	15	PUPU	5	1	1
8/23/2012	3	TE	16	PUPU	1	1	61
8/23/2012	3	TE	17	PUPU	5	0	1
8/23/2012	3	TE	18	PUPU	1	0	61
8/20/2012	3	TE	1	PUWH	5	1	2
8/20/2012	3	TE	2	PUWH	1	1	11
8/20/2012	3	TE	3	PUWH	3	0	8
8/20/2012	3	TE	4	PUWH	5	0	2
8/20/2012	3	TE	5	PUWH	2	0	61
8/20/2012	3	TE	6	PUWH	1	1	32
8/20/2012	3	TE	7	PUWH	5	1	1
8/20/2012	3	TE	8	PUWH	4	0	12
8/20/2012	3	TE	9	PUWH	1	0	61
8/20/2012	3	TE	10	PUWH	5	1	4
8/20/2012	3	TE	11	PUWH	1	1	61
8/20/2012	3	TE	12	PUWH	2	0	12
8/20/2012	3	TE	13	PUWH	4	0	2
8/20/2012	3	TE	14	PUWH	1	0	61
8/20/2012	3	TE	15	PUWH	5	1	1
8/20/2012	3	TE	16	PUWH	1	1	27
8/20/2012	3	TE	17	PUWH	3	0	2
8/20/2012	3	TE	18	PUWH	5	0	1
8/21/2012	3	TE	1	PUWH	5	1	6
8/21/2012	3	TE	2	PUWH	1	1	61
8/21/2012	3	TE	3	PUWH	5	0	27
8/21/2012	3	TE	4	PUWH	1	0	4
8/21/2012	3	TE	5	PUWH	5	1	2
8/21/2012	3	TE	6	PUWH	3	0	55
8/21/2012	3	TE	7	PUWH	1	1	9
8/21/2012	3	TE	8	PUWH	2	0	2
8/21/2012	3	TE	9	PUWH	4	0	1
8/21/2012	3	TE	10	PUWH	5	1	3
8/21/2012	3	TE	11	PUWH	1	1	9
8/21/2012	3	TE	12	PUWH	2	0	61
8/21/2012	3	TE	13	PUWH	5	0	1
8/21/2012	3	TE	14	PUWH	1	1	15
8/21/2012	3	TE	15	PUWH	4	0	1
8/21/2012	3	TE	16	PUWH	1	0	61
8/21/2012	3	TE	17	PUWH	5	1	3
8/21/2012	3	TE	18	PUWH	3	0	3
8/22/2012	3	TE	1	PUWH	5	1	1
8/22/2012	3	TE	2	PUWH	1	1	24
8/22/2012	3	TE	3	PUWH	2	0	61
8/22/2012	3	TE	4	PUWH	3	0	61
8/22/2012	3	TE	5	PUWH	1	1	7
8/22/2012	3	TE	6	PUWH	1	0	61
8/22/2012	3	TE	7	PUWH	4	0	6
8/22/2012	3	TE	8	PUWH	5	1	1
8/22/2012	3	TE	9	PUWH	5	0	1
8/22/2012	3	TE	10	PUWH	5	1	3
8/22/2012	3	TE	11	PUWH	1	1	7
8/22/2012	3	TE	12	PUWH	2	0	61
8/22/2012	3	TE	13	PUWH	4	0	4
8/22/2012	3	TE	14	PUWH	1	1	4
8/22/2012	3	TE	15	PUWH	3	0	2
8/22/2012	3	TE	16	PUWH	5	1	2
8/22/2012	3	TE	17	PUWH	1	0	61
8/22/2012	3	TE	18	PUWH	5	0	1
8/23/2012	3	TE	1	PUWH	5	1	6
8/23/2012	3	TE	2	PUWH	1	1	61
8/23/2012	3	TE	3	PUWH	1	0	61
8/23/2012	3	TE	4	PUWH	4	0	2
8/23/2012	3	TE	5	PUWH	1	1	61
8/23/2012	3	TE	6	PUWH	2	0	61
8/23/2012	3	TE	7	PUWH	5	1	2
8/23/2012	3	TE	8	PUWH	3	0	2
8/23/2012	3	TE	9	PUWH	5	0	1
8/23/2012	3	TE	10	PUWH	5	1	2
8/23/2012	3	TE	11	PUWH	1	1	61
8/23/2012	3	TE	12	PUWH	2	0	61
8/23/2012	3	TE	13	PUWH	4	0	1
8/23/2012	3	TE	14	PUWH	3	0	61
8/23/2012	3	TE	15	PUWH	5	1	1
8/23/2012	3	TE	16	PUWH	1	1	14
8/23/2012	3	TE	17	PUWH	5	0	1
8/23/2012	3	TE	18	PUWH	1	0	61
9/16/2012	4	TE	1	DBRE	5	1	34
9/16/2012	4	TE	2	DBRE	1	1	61
9/16/2012	4	TE	3	DBRE	4	0	12
9/16/2012	4	TE	4	DBRE	1	1	61
9/16/2012	4	TE	5	DBRE	2	0	5
9/16/2012	4	TE	6	DBRE	5	1	7
9/16/2012	4	TE	7	DBRE	3	0	4
9/16/2012	4	TE	8	DBRE	5	0	3
9/16/2012	4	TE	9	DBRE	1	0	6
9/16/2012	4	TE	10	DBRE	1	1	5
9/16/2012	4	TE	11	DBRE	5	1	4
9/16/2012	4	TE	12	DBRE	3	0	3
9/16/2012	4	TE	13	DBRE	1	0	4
9/16/2012	4	TE	14	DBRE	5	1	3
9/16/2012	4	TE	15	DBRE	4	0	4
9/16/2012	4	TE	16	DBRE	1	1	4
9/16/2012	4	TE	17	DBRE	5	0	3
9/16/2012	4	TE	18	DBRE	2	0	5
9/17/2012	4	TE	1	DBRE	5	1	22
9/17/2012	4	TE	2	DBRE	1	1	61
9/17/2012	4	TE	3	DBRE	5	0	9
9/17/2012	4	TE	4	DBRE	2	0	8
9/17/2012	4	TE	5	DBRE	1	1	7
9/17/2012	4	TE	6	DBRE	4	0	7
9/17/2012	4	TE	7	DBRE	5	1	5
9/17/2012	4	TE	8	DBRE	3	0	27
9/17/2012	4	TE	9	DBRE	1	0	61
9/17/2012	4	TE	10	DBRE	5	1	10
9/17/2012	4	TE	11	DBRE	1	1	61
9/17/2012	4	TE	12	DBRE	4	0	4
9/17/2012	4	TE	13	DBRE	2	0	6
9/17/2012	4	TE	14	DBRE	5	1	3
9/17/2012	4	TE	15	DBRE	3	0	9
9/17/2012	4	TE	16	DBRE	1	1	7
9/17/2012	4	TE	17	DBRE	5	0	7
9/17/2012	4	TE	18	DBRE	1	0	8
9/18/2012	4	TE	1	DBRE	5	1	32
9/18/2012	4	TE	2	DBRE	1	1	61
9/18/2012	4	TE	3	DBRE	1	1	16
9/18/2012	4	TE	4	DBRE	5	0	7
9/18/2012	4	TE	5	DBRE	2	0	61
9/18/2012	4	TE	6	DBRE	3	0	8
9/18/2012	4	TE	7	DBRE	5	1	5
9/18/2012	4	TE	8	DBRE	1	0	5
9/18/2012	4	TE	9	DBRE	4	0	5
9/18/2012	4	TE	10	DBRE	5	1	4
9/18/2012	4	TE	11	DBRE	1	1	8
9/18/2012	4	TE	12	DBRE	3	0	11
9/18/2012	4	TE	13	DBRE	5	0	5
9/18/2012	4	TE	14	DBRE	5	1	6
9/18/2012	4	TE	15	DBRE	4	0	8
9/18/2012	4	TE	16	DBRE	1	1	7
9/18/2012	4	TE	17	DBRE	2	0	6
9/18/2012	4	TE	18	DBRE	1	0	9
9/19/2012	4	TE	1	DBRE	5	1	13
9/19/2012	4	TE	2	DBRE	1	1	61
9/19/2012	4	TE	3	DBRE	4	0	22
9/19/2012	4	TE	4	DBRE	2	0	13
9/19/2012	4	TE	5	DBRE	1	1	61
9/19/2012	4	TE	6	DBRE	5	1	18
9/19/2012	4	TE	7	DBRE	3	0	6
9/19/2012	4	TE	8	DBRE	1	0	13
9/19/2012	4	TE	9	DBRE	5	0	12
9/19/2012	4	TE	10	DBRE	1	1	61
9/19/2012	4	TE	11	DBRE	5	1	13
9/19/2012	4	TE	12	DBRE	5	0	6
9/19/2012	4	TE	13	DBRE	2	0	5
9/19/2012	4	TE	14	DBRE	5	1	6
9/19/2012	4	TE	15	DBRE	3	0	6
9/19/2012	4	TE	16	DBRE	1	1	5
9/19/2012	4	TE	17	DBRE	1	0	16
9/19/2012	4	TE	18	DBRE	4	0	6
9/14/2012	4	TE	1	DBYE	5	1	3
9/14/2012	4	TE	2	DBYE	1	1	61
9/14/2012	4	TE	3	DBYE	3	0	3
9/14/2012	4	TE	4	DBYE	1	0	61
9/14/2012	4	TE	5	DBYE	5	1	3
9/14/2012	4	TE	6	DBYE	2	0	61
9/14/2012	4	TE	7	DBYE	1	1	61
9/14/2012	4	TE	8	DBYE	4	0	4
9/14/2012	4	TE	9	DBYE	5	0	2
9/14/2012	4	TE	10	DBYE	1	1	61
9/14/2012	4	TE	11	DBYE	5	1	1
9/14/2012	4	TE	12	DBYE	2	0	61
9/14/2012	4	TE	13	DBYE	4	0	2
9/14/2012	4	TE	14	DBYE	5	1	1
9/14/2012	4	TE	15	DBYE	1	0	61
9/14/2012	4	TE	16	DBYE	3	0	2
9/14/2012	4	TE	17	DBYE	1	1	61
9/14/2012	4	TE	18	DBYE	5	0	1
9/15/2012	4	TE	1	DBYE	5	1	4
9/15/2012	4	TE	2	DBYE	1	1	61
9/15/2012	4	TE	3	DBYE	2	0	61
9/15/2012	4	TE	4	DBYE	5	1	2
9/15/2012	4	TE	5	DBYE	4	0	3
9/15/2012	4	TE	6	DBYE	1	0	61
9/15/2012	4	TE	7	DBYE	3	0	2
9/15/2012	4	TE	8	DBYE	1	1	61
9/15/2012	4	TE	9	DBYE	5	0	2
9/15/2012	4	TE	10	DBYE	1	1	61
9/15/2012	4	TE	11	DBYE	5	1	3
9/15/2012	4	TE	12	DBYE	3	0	2
9/15/2012	4	TE	13	DBYE	2	0	3
9/15/2012	4	TE	14	DBYE	5	1	3
9/15/2012	4	TE	15	DBYE	1	0	61
9/15/2012	4	TE	16	DBYE	1	1	61
9/15/2012	4	TE	17	DBYE	4	0	2
9/15/2012	4	TE	18	DBYE	5	0	2
9/16/2012	4	TE	1	DBYE	5	1	3
9/16/2012	4	TE	2	DBYE	1	1	61
9/16/2012	4	TE	3	DBYE	2	0	61
9/16/2012	4	TE	4	DBYE	5	1	61
9/16/2012	4	TE	5	DBYE	4	0	3
9/16/2012	4	TE	6	DBYE	1	1	61
9/16/2012	4	TE	7	DBYE	3	0	2
9/16/2012	4	TE	8	DBYE	1	0	61
9/16/2012	4	TE	9	DBYE	5	0	3
9/16/2012	4	TE	10	DBYE	1	1	61
9/16/2012	4	TE	11	DBYE	5	1	3
9/16/2012	4	TE	12	DBYE	3	0	61
9/16/2012	4	TE	13	DBYE	1	0	61
9/16/2012	4	TE	14	DBYE	5	1	2
9/16/2012	4	TE	15	DBYE	2	0	61
9/16/2012	4	TE	16	DBYE	1	1	61
9/16/2012	4	TE	17	DBYE	4	0	3
9/16/2012	4	TE	18	DBYE	5	0	2
9/17/2012	4	TE	1	DBYE	5	1	4
9/17/2012	4	TE	2	DBYE	1	1	61
9/17/2012	4	TE	3	DBYE	3	0	61
9/17/2012	4	TE	4	DBYE	1	1	61
9/17/2012	4	TE	5	DBYE	2	0	61
9/17/2012	4	TE	6	DBYE	5	1	2
9/17/2012	4	TE	7	DBYE	4	0	3
9/17/2012	4	TE	8	DBYE	5	0	3
9/17/2012	4	TE	9	DBYE	1	0	61
9/17/2012	4	TE	10	DBYE	1	1	61
9/17/2012	4	TE	11	DBYE	5	1	1
9/17/2012	4	TE	12	DBYE	5	0	2
9/17/2012	4	TE	13	DBYE	3	0	61
9/17/2012	4	TE	14	DBYE	5	1	2
9/17/2012	4	TE	15	DBYE	4	0	3
9/17/2012	4	TE	16	DBYE	1	1	61
9/17/2012	4	TE	17	DBYE	2	0	61
9/17/2012	4	TE	18	DBYE	1	0	28
9/16/2012	4	TE	1	DGPI	5	1	6
9/16/2012	4	TE	2	DGPI	1	1	61
9/16/2012	4	TE	3	DGPI	4	0	3
9/16/2012	4	TE	4	DGPI	1	1	61
9/16/2012	4	TE	5	DGPI	2	0	3
9/16/2012	4	TE	6	DGPI	5	1	5
9/16/2012	4	TE	7	DGPI	3	0	3
9/16/2012	4	TE	8	DGPI	5	0	3
9/16/2012	4	TE	9	DGPI	1	0	13
9/16/2012	4	TE	10	DGPI	1	1	43
9/16/2012	4	TE	11	DGPI	5	1	3
9/16/2012	4	TE	12	DGPI	3	0	2
9/16/2012	4	TE	13	DGPI	1	0	12
9/16/2012	4	TE	14	DGPI	5	1	3
9/16/2012	4	TE	15	DGPI	4	0	4
9/16/2012	4	TE	16	DGPI	1	1	6
9/16/2012	4	TE	17	DGPI	5	0	2
9/16/2012	4	TE	18	DGPI	2	0	3
9/17/2012	4	TE	1	DGPI	5	1	6
9/17/2012	4	TE	2	DGPI	1	1	20
9/17/2012	4	TE	3	DGPI	5	0	4
9/17/2012	4	TE	4	DGPI	2	0	11
9/17/2012	4	TE	5	DGPI	1	1	8
9/17/2012	4	TE	6	DGPI	4	0	6
9/17/2012	4	TE	7	DGPI	5	1	3
9/17/2012	4	TE	8	DGPI	3	0	61
9/17/2012	4	TE	9	DGPI	1	0	8
9/17/2012	4	TE	10	DGPI	5	1	3
9/17/2012	4	TE	11	DGPI	1	1	4
9/17/2012	4	TE	12	DGPI	4	0	3
9/17/2012	4	TE	13	DGPI	2	0	9
9/17/2012	4	TE	14	DGPI	5	1	3
9/17/2012	4	TE	15	DGPI	3	0	4
9/17/2012	4	TE	16	DGPI	1	1	11
9/17/2012	4	TE	17	DGPI	5	0	3
9/17/2012	4	TE	18	DGPI	1	0	12
9/18/2012	4	TE	1	DGPI	5	1	4
9/18/2012	4	TE	2	DGPI	1	1	7
9/18/2012	4	TE	3	DGPI	1	1	14
9/18/2012	4	TE	4	DGPI	5	0	11
9/18/2012	4	TE	5	DGPI	2	0	4
9/18/2012	4	TE	6	DGPI	3	0	5
9/18/2012	4	TE	7	DGPI	5	1	5
9/18/2012	4	TE	8	DGPI	1	0	9
9/18/2012	4	TE	9	DGPI	4	0	4
9/18/2012	4	TE	10	DGPI	5	1	5
9/18/2012	4	TE	11	DGPI	1	1	8
9/18/2012	4	TE	12	DGPI	3	0	3
9/18/2012	4	TE	13	DGPI	5	0	3
9/18/2012	4	TE	14	DGPI	5	1	5
9/18/2012	4	TE	15	DGPI	4	0	3
9/18/2012	4	TE	16	DGPI	1	1	5
9/18/2012	4	TE	17	DGPI	2	0	6
9/18/2012	4	TE	18	DGPI	1	0	5
9/19/2012	4	TE	1	DGPI	5	1	5
9/19/2012	4	TE	2	DGPI	1	1	61
9/19/2012	4	TE	3	DGPI	4	0	13
9/19/2012	4	TE	4	DGPI	2	0	5
9/19/2012	4	TE	5	DGPI	1	1	7
9/19/2012	4	TE	6	DGPI	5	1	4
9/19/2012	4	TE	7	DGPI	3	0	6
9/19/2012	4	TE	8	DGPI	1	0	14
9/19/2012	4	TE	9	DGPI	5	0	5
9/19/2012	4	TE	10	DGPI	1	1	6
9/19/2012	4	TE	11	DGPI	5	1	5
9/19/2012	4	TE	12	DGPI	5	0	5
9/19/2012	4	TE	13	DGPI	2	0	5
9/19/2012	4	TE	14	DGPI	5	1	3
9/19/2012	4	TE	15	DGPI	3	0	6
9/19/2012	4	TE	16	DGPI	1	1	12
9/19/2012	4	TE	17	DGPI	1	0	20
9/19/2012	4	TE	18	DGPI	4	0	3
9/16/2012	4	TE	1	DGRE	5	1	6
9/16/2012	4	TE	2	DGRE	1	1	3
9/16/2012	4	TE	3	DGRE	4	0	2
9/16/2012	4	TE	4	DGRE	1	1	3
9/16/2012	4	TE	5	DGRE	2	0	2
9/16/2012	4	TE	6	DGRE	5	1	2
9/16/2012	4	TE	7	DGRE	3	0	2
9/16/2012	4	TE	8	DGRE	5	0	3
9/16/2012	4	TE	9	DGRE	1	0	3
9/16/2012	4	TE	10	DGRE	1	1	3
9/16/2012	4	TE	11	DGRE	5	1	2
9/16/2012	4	TE	12	DGRE	3	0	2
9/16/2012	4	TE	13	DGRE	1	0	3
9/16/2012	4	TE	14	DGRE	5	1	2
9/16/2012	4	TE	15	DGRE	4	0	3
9/16/2012	4	TE	16	DGRE	1	1	4
9/16/2012	4	TE	17	DGRE	5	0	3
9/16/2012	4	TE	18	DGRE	2	0	51
9/17/2012	4	TE	1	DGRE	5	1	5
9/17/2012	4	TE	2	DGRE	1	1	61
9/17/2012	4	TE	3	DGRE	5	0	3
9/17/2012	4	TE	4	DGRE	2	0	3
9/17/2012	4	TE	5	DGRE	1	1	61
9/17/2012	4	TE	6	DGRE	4	0	3
9/17/2012	4	TE	7	DGRE	5	1	3
9/17/2012	4	TE	8	DGRE	3	0	3
9/17/2012	4	TE	9	DGRE	1	0	61
9/17/2012	4	TE	10	DGRE	5	1	3
9/17/2012	4	TE	11	DGRE	1	1	61
9/17/2012	4	TE	12	DGRE	4	0	3
9/17/2012	4	TE	13	DGRE	2	0	14
9/17/2012	4	TE	14	DGRE	5	1	3
9/17/2012	4	TE	15	DGRE	3	0	3
9/17/2012	4	TE	16	DGRE	1	1	61
9/17/2012	4	TE	17	DGRE	5	0	3
9/17/2012	4	TE	18	DGRE	1	0	26
9/18/2012	4	TE	1	DGRE	5	1	10
9/18/2012	4	TE	2	DGRE	1	1	61
9/18/2012	4	TE	3	DGRE	1	1	61
9/18/2012	4	TE	4	DGRE	5	0	3
9/18/2012	4	TE	5	DGRE	2	0	61
9/18/2012	4	TE	6	DGRE	3	0	7
9/18/2012	4	TE	7	DGRE	5	1	3
9/18/2012	4	TE	8	DGRE	1	0	61
9/18/2012	4	TE	9	DGRE	4	0	3
9/18/2012	4	TE	10	DGRE	5	1	3
9/18/2012	4	TE	11	DGRE	1	1	61
9/18/2012	4	TE	12	DGRE	3	0	6
9/18/2012	4	TE	13	DGRE	5	0	3
9/18/2012	4	TE	14	DGRE	5	1	3
9/18/2012	4	TE	15	DGRE	4	0	3
9/18/2012	4	TE	16	DGRE	1	1	5
9/18/2012	4	TE	17	DGRE	2	0	3
9/18/2012	4	TE	18	DGRE	1	0	61
9/19/2012	4	TE	1	DGRE	5	1	5
9/19/2012	4	TE	2	DGRE	1	1	61
9/19/2012	4	TE	3	DGRE	4	0	5
9/19/2012	4	TE	4	DGRE	2	0	61
9/19/2012	4	TE	5	DGRE	1	1	61
9/19/2012	4	TE	6	DGRE	5	1	5
9/19/2012	4	TE	7	DGRE	3	0	5
9/19/2012	4	TE	8	DGRE	1	0	61
9/19/2012	4	TE	9	DGRE	5	0	4
9/19/2012	4	TE	10	DGRE	1	1	61
9/19/2012	4	TE	11	DGRE	5	1	5
9/19/2012	4	TE	12	DGRE	5	0	5
9/19/2012	4	TE	13	DGRE	2	0	6
9/19/2012	4	TE	14	DGRE	5	1	3
9/19/2012	4	TE	15	DGRE	3	0	4
9/19/2012	4	TE	16	DGRE	1	1	61
9/19/2012	4	TE	17	DGRE	1	0	61
9/19/2012	4	TE	18	DGRE	4	0	4
9/16/2012	4	TE	1	PGRE	5	1	2
9/16/2012	4	TE	2	PGRE	1	1	2
9/16/2012	4	TE	3	PGRE	4	0	1
9/16/2012	4	TE	4	PGRE	1	1	2
9/16/2012	4	TE	5	PGRE	2	0	2
9/16/2012	4	TE	6	PGRE	5	1	1
9/16/2012	4	TE	7	PGRE	3	0	1
9/16/2012	4	TE	8	PGRE	5	0	1
9/16/2012	4	TE	9	PGRE	1	0	2
9/16/2012	4	TE	10	PGRE	1	1	2
9/16/2012	4	TE	11	PGRE	5	1	1
9/16/2012	4	TE	12	PGRE	3	0	1
9/16/2012	4	TE	13	PGRE	1	0	4
9/16/2012	4	TE	14	PGRE	5	1	1
9/16/2012	4	TE	15	PGRE	4	0	1
9/16/2012	4	TE	16	PGRE	1	1	4
9/16/2012	4	TE	17	PGRE	5	0	1
9/16/2012	4	TE	18	PGRE	2	0	2
9/17/2012	4	TE	1	PGRE	5	1	5
9/17/2012	4	TE	2	PGRE	1	1	8
9/17/2012	4	TE	3	PGRE	5	0	4
9/17/2012	4	TE	4	PGRE	2	0	4
9/17/2012	4	TE	5	PGRE	1	1	8
9/17/2012	4	TE	6	PGRE	4	0	3
9/17/2012	4	TE	7	PGRE	5	1	3
9/17/2012	4	TE	8	PGRE	3	0	4
9/17/2012	4	TE	9	PGRE	1	0	12
9/17/2012	4	TE	10	PGRE	5	1	2
9/17/2012	4	TE	11	PGRE	1	1	10
9/17/2012	4	TE	12	PGRE	4	0	2
9/17/2012	4	TE	13	PGRE	2	0	2
9/17/2012	4	TE	14	PGRE	5	1	2
9/17/2012	4	TE	15	PGRE	3	0	3
9/17/2012	4	TE	16	PGRE	1	1	5
9/17/2012	4	TE	17	PGRE	5	0	2
9/17/2012	4	TE	18	PGRE	1	0	5
9/18/2012	4	TE	1	PGRE	5	1	2
9/18/2012	4	TE	2	PGRE	1	1	4
9/18/2012	4	TE	3	PGRE	1	1	7
9/18/2012	4	TE	4	PGRE	5	0	2
9/18/2012	4	TE	5	PGRE	2	0	2
9/18/2012	4	TE	6	PGRE	3	0	2
9/18/2012	4	TE	7	PGRE	5	1	1
9/18/2012	4	TE	8	PGRE	1	0	11
9/18/2012	4	TE	9	PGRE	4	0	2
9/18/2012	4	TE	10	PGRE	5	1	2
9/18/2012	4	TE	11	PGRE	1	1	5
9/18/2012	4	TE	12	PGRE	3	0	2
9/18/2012	4	TE	13	PGRE	5	0	2
9/18/2012	4	TE	14	PGRE	5	1	2
9/18/2012	4	TE	15	PGRE	4	0	2
9/18/2012	4	TE	16	PGRE	1	1	6
9/18/2012	4	TE	17	PGRE	2	0	5
9/18/2012	4	TE	18	PGRE	1	0	6
9/19/2012	4	TE	1	PGRE	5	1	7
[truncated: 161 more rows]
